# Supplementary material for: Sorafenib Resistance Contributed by IL7 and MAL2 in Hepatocellular Carcinoma Can Be Overcome by Autophagy-Inducing Stapled Peptides
Source: Cancers (Basel). 2023 Nov 3;15(21):5280. doi: 10.3390/cancers15215280 (PMC10650575; doi:10.3390/cancers15215280)
Supplement: Supplementary file 1 [file cancers-15-05280-s001.zip]

Archive with 16 entries (15 files):
- ACTB_(JNK).pdf
- JNK.pdf
- P-JNK.pdf
- PLC5_ACTB_(PI3K & AKT).pdf
- PLC5_ACTB_(STAT3).pdf
- PLC5_AKT_1.pdf
- PLC5_p-AKT_1.pdf
- PLC5_p-PI3K_1.pdf
- PLC5_p-STAT3_1.pdf
- PLC5_PI3K_1.pdf
- PLC5_STAT3_1.pdf
- Supplementary data/
- Supplementary data/Supplementary Data S1.xlsx
- Supplementary data/Supplementary Data S2.xls
- Supplementary data/Supplymentary figure S1.pdf
- WB Raw data of autophagy.pdf
