# Supplementary material for: Sorafenib Resistance Contributed by IL7 and MAL2 in Hepatocellular Carcinoma Can Be Overcome by Autophagy-Inducing Stapled Peptides
Source: Cancers (Basel). 2023 Nov 3;15(21):5280. doi: 10.3390/cancers15215280 (PMC10650575; doi:10.3390/cancers15215280)
Supplement: Supplementary file 1 [file cancers-15-05280-s001.zip › Supplementary data/Supplementary Data S1.xlsx]

## Sheet: PLC_WT-VS-PLC_P3.PossionDis_Met
GeneID	Length	PLC_WT-Expression	PLC_P3-Expression	log2FoldChange(PLC_P3/PLC_WT)	FDR	Up/Down-Regulation(PLC_P3/PLC_WT)	Pvalue	Symbol	Cellular Component	Molecular Function	Biological Process	Kegg Orthology	Nr Description	Desc
3429	661	0.01	40.46	11.9823	6.32699e-113	Up	3.00534e-114	IFI27	GO:0005637//nuclear inner membrane;GO:0016021//integral component of membrane;GO:0005739//mitochondrion;GO:0005741//mitochondrial outer membrane	GO:0001102//RNA polymerase II activating transcription factor binding;GO:0005521//lamin binding	GO:0000122//negative regulation of transcription from RNA polymerase II promoter;GO:0060337//type I interferon signaling pathway;GO:0097190//apoptotic signaling pathway;GO:0046825//regulation of protein export from nucleus;GO:0006919//activation of cysteine-type endopeptidase activity involved in apoptotic process	NA	XP_011806935.1//PREDICTED: interferon alpha-inducible protein 27, mitochondrial isoform X1 [Colobus angolensis palliatus]	4;1//3;2//1
7031	508	0.01	24.38	11.2515	1.11648e-49	Up	1.26505e-50	TFF1	GO:0005615//extracellular space	GO:0008083//growth factor activity	GO:0030154//cell differentiation;GO:0007586//digestion;GO:0042060//wound healing;GO:0043434//response to peptide hormone;GO:0010039//response to iron ion;GO:0035902//response to immobilization stress;GO:0005975//carbohydrate metabolic process;GO:0030277//maintenance of gastrointestinal epithelium;GO:0008285//negative regulation of cell proliferation	K01176//alpha-amylase [EC:3.2.1.1];K05641//ATP-binding cassette, subfamily A (ABC1), member 1	XP_003280716.1//PREDICTED: trefoil factor 1 [Nomascus leucogenys]	2//1
57119	1992	0.01	19.38	10.9204	1.21142e-180	Up	2.99134e-182	EPPIN	GO:0097524//sperm plasma membrane;GO:0005615//extracellular space;GO:0009986//cell surface;GO:0043234//protein complex;GO:0005576//extracellular region	GO:0008233//peptidase activity;GO:0004867//serine-type endopeptidase inhibitor activity	GO:0010466//negative regulation of peptidase activity;GO:0090281//negative regulation of calcium ion import;GO:0042742//defense response to bacterium;GO:1901318//negative regulation of flagellated sperm motility;GO:0019730//antimicrobial humoral response;GO:0051259//protein oligomerization	K10809//thyroglobulin;K02599//Notch 1;K15619//Kunitz-type protease inhibitor 1	XP_016793487.1//PREDICTED: eppin isoform X5 [Pan troglodytes];NP_001289790.1//eppin isoform 2 precursor [Homo sapiens]	1//3;3//A2MP1
90737	572	0.01	10.01	9.96723	1.10786e-23	Up	2.33876e-24	PAGE5	NA	NA	NA	NA	AAI00064.2//Tnfaip1 protein, partial [Rattus norvegicus];NP_569734.2//P antigen family member 5 isoform 1 [Homo sapiens]	4;2//1
5743	4507	0.01	9.73	9.9263	6.29006e-211	Up	1.32748e-212	PTGS2	GO:0005634//nucleus;GO:0031090//organelle membrane;GO:0005789//endoplasmic reticulum membrane;GO:0005737//cytoplasm;GO:0043005//neuron projection	GO:0046872//metal ion binding;GO:0020037//heme binding;GO:0004601//peroxidase activity;GO:0004666//prostaglandin-endoperoxide synthase activity;GO:0042803//protein homodimerization activity;GO:0019899//enzyme binding;GO:0051213//dioxygenase activity	GO:0008217//regulation of blood pressure;GO:0031622//positive regulation of fever generation;GO:0043154//negative regulation of cysteine-type endopeptidase activity involved in apoptotic process;GO:0019371//cyclooxygenase pathway;GO:0071456//cellular response to hypoxia;GO:0071498//cellular response to fluid shear stress;GO:0042127//regulation of cell proliferation;GO:0007566//embryo implantation…	K11987//prostaglandin-endoperoxide synthase 2 [EC:1.14.99.1]	XP_012503283.1//PREDICTED: prostaglandin G/H synthase 2 [Propithecus coquereli]	3//A2MP1
1401	1929	0.01	8.99	9.81218	5.65569e-81	Up	3.81816e-82	CRP	GO:0070062//extracellular exosome;GO:0005615//extracellular space;GO:0005576//extracellular region	GO:0030169//low-density lipoprotein particle binding;GO:0042802//identical protein binding;GO:0005509//calcium ion binding;GO:0001849//complement component C1q binding;GO:0050750//low-density lipoprotein particle receptor binding;GO:0033265//choline binding	GO:2000482//regulation of interleukin-8 secretion;GO:0032930//positive regulation of superoxide anion generation;GO:0006953//acute-phase response;GO:0010628//positive regulation of gene expression;GO:0097756//negative regulation of blood vessel diameter;GO:0006954//inflammatory response;GO:0010745//negative regulation of macrophage derived foam cell differentiation;GO:0050830//defense response to…	K16143//C-reactive protein	NP_000558.2//C-reactive protein isoform 1 precursor [Homo sapiens];NP_001315987.1//C-reactive protein isoform 2 precursor [Homo sapiens]	1//3;2//1
22949	1298	0.01	8.93	9.80252	7.31781e-53	Up	7.79314e-54	PTGR1	GO:0070062//extracellular exosome;GO:0005737//cytoplasm	GO:0032440//2-alkenal reductase [NAD(P)] activity;GO:0036132//13-prostaglandin reductase activity;GO:0047522//15-oxoprostaglandin 13-oxidase activity	GO:0006691//leukotriene metabolic process;GO:0097327//response to antineoplastic agent	K13948//prostaglandin reductase 1 [EC:1.3.1.74 1.3.1.48]	NP_036344.2//prostaglandin reductase 1 isoform 1 [Homo sapiens];XP_007966618.1//PREDICTED: prostaglandin reductase 1 isoform X1 [Chlorocebus sabaeus];NP_001139581.1//prostaglandin reductase 1 isoform 2 [Homo sapiens]	1//3;3//A2MP1
64805	2311	0.03	26.54	9.78899	1.59581e-286	Up	2.00908e-288	P2RY12	GO:0031224//intrinsic component of membrane;GO:0009986//cell surface;GO:0005901//caveola;GO:0005887//integral component of plasma membrane;GO:0009897//external side of plasma membrane;GO:0016021//integral component of membrane;GO:0005739//mitochondrion;GO:0005886//plasma membrane;GO:0009925//basal plasma membrane	GO:0045028//G-protein coupled purinergic nucleotide receptor activity;GO:0001609//G-protein coupled adenosine receptor activity;GO:0005085//guanyl-nucleotide exchange factor activity;GO:0001621//ADP receptor activity	GO:0007186//G-protein coupled receptor signaling pathway;GO:0070588//calcium ion transmembrane transport;GO:0007193//adenylate cyclase-inhibiting G-protein coupled receptor signaling pathway;GO:0043270//positive regulation of ion transport;GO:0007596//blood coagulation;GO:0043491//protein kinase B signaling;GO:0010700//negative regulation of norepinephrine secretion;GO:0051924//regulation of calc…	K04298//purinergic receptor P2Y, G protein-coupled, 12	XP_017710424.1//PREDICTED: P2Y purinoceptor 12 isoform X1 [Rhinopithecus bieti]	4;2//1
6480	4195	0.01	7.31	9.51373	3.27703e-147	Up	1.0942e-148	ST6GAL1	GO:0070062//extracellular exosome;GO:0032580//Golgi cisterna membrane;GO:0005794//Golgi apparatus;GO:0016021//integral component of membrane;GO:0000139//Golgi membrane	GO:0008373//sialyltransferase activity;GO:0003835//beta-galactoside alpha-2,6-sialyltransferase activity	GO:0018279//protein N-linked glycosylation via asparagine;GO:0006959//humoral immune response;GO:0009311//oligosaccharide metabolic process;GO:0097503//sialylation;GO:0006054//N-acetylneuraminate metabolic process;GO:0016266//O-glycan processing	K00778//beta-galactoside alpha-2,6-sialyltransferase (sialyltransferase 1) [EC:2.4.99.1]	XP_012662385.1//PREDICTED: beta-galactoside alpha-2,6-sialyltransferase 1 isoform X3 [Otolemur garnettii];NP_003023.1//beta-galactoside alpha-2,6-sialyltransferase 1 isoform a [Homo sapiens]	1//3;2//1
213	2335	0.33	215.49	9.35094	0	Up	0	ALB	GO:0070062//extracellular exosome;GO:0005788//endoplasmic reticulum lumen;GO:0005634//nucleus;GO:0005615//extracellular space;GO:0005783//endoplasmic reticulum;GO:0072562//blood microparticle;GO:0043209//myelin sheath;GO:0031093//platelet alpha granule lumen;GO:0043234//protein complex;GO:0005794//Golgi apparatus;GO:0005576//extracellular region	GO:0003677//DNA binding;GO:0015643//toxic substance binding;GO:0042802//identical protein binding;GO:0051087//chaperone binding;GO:0016209//antioxidant activity;GO:0005507//copper ion binding;GO:0008144//drug binding;GO:0005504//fatty acid binding;GO:0030170//pyridoxal phosphate binding	GO:0006810//transport;GO:0043687//post-translational protein modification;GO:0009267//cellular response to starvation;GO:0043069//negative regulation of programmed cell death;GO:0001895//retina homeostasis;GO:0043066//negative regulation of apoptotic process;GO:0015721//bile acid and bile salt transport;GO:0051659//maintenance of mitochondrion location;GO:0043252//sodium-independent organic anion…	K16141//serum albumin	NP_000468.1//serum albumin preproprotein [Homo sapiens]	6
1803	3913	0.01	6	9.22882	2.41988e-112	Up	1.1524e-113	DPP4	GO:0016020//membrane;GO:0005765//lysosomal membrane;GO:0070062//extracellular exosome;GO:0005925//focal adhesion;GO:0016324//apical plasma membrane;GO:0046581//intercellular canaliculus;GO:0030027//lamellipodium;GO:0031258//lamellipodium membrane;GO:0071438//invadopodium membrane;GO:0009986//cell surface;GO:0045121//membrane raft;GO:0030139//endocytic vesicle;GO:0005576//extracellular region;GO:0…	GO:0004252//serine-type endopeptidase activity;GO:0002020//protease binding;GO:0042802//identical protein binding;GO:0005102//receptor binding;GO:0042803//protein homodimerization activity;GO:0008236//serine-type peptidase activity;GO:0008239//dipeptidyl-peptidase activity;GO:0001618//virus receptor activity	GO:0042110//T cell activation;GO:0033632//regulation of cell-cell adhesion mediated by integrin;GO:0043542//endothelial cell migration;GO:0035641//locomotory exploration behavior;GO:0031295//T cell costimulation;GO:0001666//response to hypoxia;GO:0050796//regulation of insulin secretion;GO:0001662//behavioral fear response;GO:0007155//cell adhesion;GO:0010716//negative regulation of extracellular…	K01278//dipeptidyl-peptidase 4 [EC:3.4.14.5]	NP_001926.2//dipeptidyl peptidase 4 [Homo sapiens]	3//A2MP1
55970	4427	0.01	5.98	9.224	7.7645e-125	Up	3.24426e-126	GNG12	GO:0070062//extracellular exosome;GO:0005884//actin filament;GO:0005834//heterotrimeric G-protein complex;GO:0005886//plasma membrane	GO:0042301//phosphate ion binding;GO:0004871//signal transducer activity;GO:0030165//PDZ domain binding	GO:0007186//G-protein coupled receptor signaling pathway;GO:0071377//cellular response to glucagon stimulus;GO:0007165//signal transduction;GO:0021987//cerebral cortex development;GO:0032496//response to lipopolysaccharide	K04347//guanine nucleotide-binding protein G(I)/G(S)/G(O) subunit gamma-12	NP_061329.3//guanine nucleotide-binding protein G(I)/G(S)/G(O) subunit gamma-12 precursor [Homo sapiens]	5
26609	976	0.01	5.55	9.11634	5.71356e-24	Up	1.19435e-24	VCX	GO:0005634//nucleus;GO:0005730//nucleolus	GO:0003682//chromatin binding	GO:0006325//chromatin organization;GO:0007283//spermatogenesis;GO:0007420//brain development;GO:0042255//ribosome assembly	K17501//protein phosphatase 1E [EC:3.1.3.16];K18626//trichohyalin	NP_038480.2//variable charge X-linked protein 1 [Homo sapiens];XP_006724557.1//PREDICTED: variable charge X-linked protein 3 isoform X1 [Homo sapiens]	2//1
1015	3698	0.03	14.79	8.94544	6.92705e-257	Up	1.09539e-258	CDH17	GO:0016323//basolateral plasma membrane;GO:0005634//nucleus;GO:0009986//cell surface;GO:0016021//integral component of membrane;GO:0030054//cell junction;GO:0005886//plasma membrane	GO:0005427//proton-dependent oligopeptide secondary active transmembrane transporter activity;GO:0005178//integrin binding;GO:0005509//calcium ion binding;GO:0005215//transporter activity	GO:0006810//transport;GO:0033626//positive regulation of integrin activation by cell surface receptor linked signal transduction;GO:0035672//oligopeptide transmembrane transport;GO:0016339//calcium-dependent cell-cell adhesion via plasma membrane cell adhesion molecules;GO:0034332//adherens junction organization;GO:0007155//cell adhesion;GO:0006857//oligopeptide transport;GO:0002314//germinal cen…	K06811//cadherin 17, LI cadherin	NP_004054.3//cadherin-17 precursor [Homo sapiens]	1//3;3//A2MP1
100505385	2384	0.01	4.91	8.93958	3.52587e-55	Up	3.60478e-56	IQCJ-SCHIP1	NA	NA	NA	K21125//mucin-5AC;K16882//protein piccolo	XP_016795461.1//PREDICTED: schwannomin-interacting protein 1 isoform X3 [Pan troglodytes];NP_055390.1//schwannomin-interacting protein 1 isoform 1 [Homo sapiens];XP_016795459.1//PREDICTED: schwannomin-interacting protein 1 isoform X1 [Pan troglodytes]	1//3
3791	6055	0.01	4.33	8.75822	1.41247e-126	Up	5.7643e-128	KDR	GO:0005634//nucleus;GO:0005783//endoplasmic reticulum;GO:0030054//cell junction;GO:0005768//endosome;GO:0097443//sorting endosome;GO:0005887//integral component of plasma membrane;GO:0045121//membrane raft;GO:0005794//Golgi apparatus;GO:0016021//integral component of membrane;GO:0005576//extracellular region;GO:0005886//plasma membrane;GO:0005769//early endosome	GO:0038085//vascular endothelial growth factor binding;GO:0005524//ATP binding;GO:0042802//identical protein binding;GO:0019838//growth factor binding;GO:0004716//signal transducer, downstream of receptor, with protein tyrosine kinase activity;GO:0005021//vascular endothelial growth factor-activated receptor activity;GO:0051879//Hsp90 protein binding;GO:0004713//protein tyrosine kinase activity;G…	GO:0030335//positive regulation of cell migration;GO:0043491//protein kinase B signaling;GO:0010595//positive regulation of endothelial cell migration;GO:0070371//ERK1 and ERK2 cascade;GO:0051901//positive regulation of mitochondrial depolarization;GO:0045766//positive regulation of angiogenesis;GO:0001570//vasculogenesis;GO:0001525//angiogenesis;GO:0051894//positive regulation of focal adhesion …	K05098//kinase insert domain protein receptor [EC:2.7.10.1]	BAD93138.1//kinase insert domain receptor (a type III receptor tyrosine kinase) variant, partial [Homo sapiens]	2//1
729408	561	0.01	4.33	8.75822	3.48917e-10	Up	1.21936e-10	GAGE2D	NA	NA	GO:0006968//cellular defense response	NA	NP_036328.1//G antigen 2D [Homo sapiens]	1//3
116442	3512	0.01	4.17	8.7039	5.92913e-70	Up	4.70234e-71	RAB39B	GO:0005794//Golgi apparatus;GO:0005622//intracellular;GO:0031982//vesicle;GO:0005886//plasma membrane;GO:0043005//neuron projection;GO:0030659//cytoplasmic vesicle membrane	GO:0031489//myosin V binding;GO:0005525//GTP binding;GO:0003924//GTPase activity	GO:0006914//autophagy;GO:0050808//synapse organization;GO:0010506//regulation of autophagy;GO:0015031//protein transport;GO:0016192//vesicle-mediated transport	K07925//Ras-related protein Rab-39B	XP_004606541.1//PREDICTED: ras-related protein Rab-39B [Sorex araneus]	3//A2MP1
50486	978	0.01	4.15	8.69697	3.26121e-18	Up	8.20758e-19	G0S2	GO:0005811//lipid droplet;GO:0016021//integral component of membrane;GO:0005739//mitochondrion	NA	GO:0097191//extrinsic apoptotic signaling pathway;GO:0019216//regulation of lipid metabolic process;GO:2001238//positive regulation of extrinsic apoptotic signaling pathway	K10262//F-box and WD-40 domain protein 4;K13221//methylosome protein 50;K17776//metaxin	NP_056529.1//G0/G1 switch protein 2 [Homo sapiens]	3//A2MP1
5266	579	0.01	4.14	8.69349	3.48796e-10	Up	1.21936e-10	PI3	GO:0070062//extracellular exosome;GO:0005829//cytosol;GO:0001533//cornified envelope;GO:0005576//extracellular region;GO:0005578//proteinaceous extracellular matrix	GO:0030280//structural constituent of epidermis;GO:0004867//serine-type endopeptidase inhibitor activity;GO:0004866//endopeptidase inhibitor activity;GO:0030414//peptidase inhibitor activity	GO:0018149//peptide cross-linking;GO:0007620//copulation;GO:0019730//antimicrobial humoral response;GO:0070268//cornification	NA	NP_002629.1//elafin preproprotein [Homo sapiens]	3//A2MP1
29057	1805	0.01	3.87	8.59619	1.28052e-32	Up	2.09656e-33	FAM156A	GO:0005635//nuclear envelope;GO:0016021//integral component of membrane	GO:0035064//methylated histone binding	NA	K12581//CCR4-NOT transcription complex subunit 7/8;K11447//histone demethylase [EC:1.14.11.-];K17776//metaxin;K14650//transcription initiation factor TFIID subunit 3;K09291//nucleoprotein TPR	XP_009196866.1//protein FAM156A/FAM156B-like [Papio anubis];XP_012354543.1//PREDICTED: protein FAM156A/FAM156B isoform X1 [Nomascus leucogenys]	4;1//3
7276	938	0.01	3.57	8.47978	4.72014e-15	Up	1.33233e-15	TTR	GO:0070062//extracellular exosome;GO:0005615//extracellular space;GO:0035578//azurophil granule lumen;GO:0043234//protein complex;GO:0005576//extracellular region	GO:0070324//thyroid hormone binding;GO:0042802//identical protein binding;GO:0046982//protein heterodimerization activity;GO:0005179//hormone activity	GO:0006810//transport;GO:0044267//cellular protein metabolic process;GO:0070327//thyroid hormone transport;GO:0001523//retinoid metabolic process;GO:0042572//retinol metabolic process;GO:0030198//extracellular matrix organization;GO:0043312//neutrophil degranulation	K20731//transthyretin	NP_000362.1//transthyretin precursor [Homo sapiens]	3//A2MP1
7849	4065	0.01	3.16	8.30378	1.50553e-61	Up	1.368e-62	PAX8	GO:0005634//nucleus;GO:0005654//nucleoplasm	GO:0004996//thyroid-stimulating hormone receptor activity;GO:0000978//RNA polymerase II proximal promoter sequence-specific DNA binding;GO:0003677//DNA binding;GO:0000979//RNA polymerase II core promoter sequence-specific DNA binding;GO:0001077//transcriptional activator activity, RNA polymerase II proximal promoter sequence-specific DNA binding;GO:0044212//transcription regulatory region DNA bin…	GO:0072050//S-shaped body morphogenesis;GO:0010667//negative regulation of cardiac muscle cell apoptotic process;GO:0030878//thyroid gland development;GO:0001658//branching involved in ureteric bud morphogenesis;GO:0042472//inner ear morphogenesis;GO:0048793//pronephros development;GO:0003281//ventricular septum development;GO:0001823//mesonephros development;GO:0009653//anatomical structure morp…	K09293//paired box protein 8	XP_011510092.1//PREDICTED: paired box protein Pax-8 isoform X1 [Homo sapiens];XP_011510094.1//PREDICTED: paired box protein Pax-8 isoform X5 [Homo sapiens];XP_016860367.1//PREDICTED: paired box protein Pax-8 isoform X3 [Homo sapiens];NP_039247.1//paired box protein Pax-8 isoform PAX8D [Homo sapiens]	3//A2MP1
728695	469	0.01	3.15	8.29921	3.41441e-06	Up	1.48625e-06	SPANXB1	GO:0005634//nucleus;GO:0005737//cytoplasm	NA	GO:0007286//spermatid development	NA	NP_115850.2//sperm protein associated with the nucleus on the X chromosome B1 [Homo sapiens]	3//A2MP1
251	2499	0.03	9.21	8.26209	2.61218e-106	Up	1.32341e-107	ALPPL2	NA	NA	NA	K01077//alkaline phosphatase [EC:3.1.3.1]	AAA51700.1//alkaline phosphatase precursor (EC 3.1.31.) [Homo sapiens]	2//1
4862	4004	0.05	15.09	8.23745	1.6299e-282	Up	2.10156e-284	NPAS2	NA	NA	NA	K09026//neuronal PAS domain-containing protein 2	XP_008006379.1//PREDICTED: neuronal PAS domain-containing protein 2 isoform X3 [Chlorocebus sabaeus];XP_015355102.1//PREDICTED: neuronal PAS domain-containing protein 2, partial [Marmota marmota marmota];XP_008006376.1//PREDICTED: neuronal PAS domain-containing protein 2 isoform X1 [Chlorocebus sabaeus]	3//A2MP1
3859	1992	0.01	2.84	8.14975	1.46656e-26	Up	2.82126e-27	KRT12	GO:0070062//extracellular exosome;GO:0005829//cytosol;GO:0005882//intermediate filament	GO:0005198//structural molecule activity	GO:0007601//visual perception;GO:0031424//keratinization;GO:0070268//cornification	K07604//type I keratin, acidic	NP_000214.1//keratin, type I cytoskeletal 12 [Homo sapiens]	3//A2MP1
57834	3070	0.02	5.61	8.13186	1.03474e-79	Up	7.0925e-81	CYP4F11	NA	GO:0016705//oxidoreductase activity, acting on paired donors, with incorporation or reduction of molecular oxygen;GO:0020037//heme binding;GO:0005506//iron ion binding;GO:0004497//monooxygenase activity	NA	K17729//cytochrome P450 family 4 subfamily F polypeptide 11 [EC:1.14.14.1 1.14.13.194]	XP_011760944.1//PREDICTED: phylloquinone omega-hydroxylase CYP4F11 [Macaca nemestrina];XP_014978687.1//PREDICTED: phylloquinone omega-hydroxylase CYP4F11 isoform X1 [Macaca mulatta]	1//3;3//A2MP1
55016	5389	0.42	0.26	-0.691878	0.0942751	*	0.0645912	MARCHF1	GO:0005765//lysosomal membrane;GO:0031902//late endosome membrane;GO:0005764//lysosome;GO:0005768//endosome;GO:0032588//trans-Golgi network membrane;GO:0031901//early endosome membrane;GO:0016021//integral component of membrane;GO:0005789//endoplasmic reticulum membrane;GO:0005886//plasma membrane;GO:0030659//cytoplasmic vesicle membrane	GO:0042287//MHC protein binding;GO:0061630//ubiquitin protein ligase activity;GO:0008270//zinc ion binding;GO:0004842//ubiquitin-protein transferase activity	GO:0006955//immune response;GO:0002495//antigen processing and presentation of peptide antigen via MHC class II;GO:0000209//protein polyubiquitination	K10656//E3 ubiquitin-protein ligase MARCH1/8 [EC:2.3.2.27]	XP_019296632.1//PREDICTED: E3 ubiquitin-protein ligase MARCH1 isoform X8 [Panthera pardus];XP_019296631.1//PREDICTED: E3 ubiquitin-protein ligase MARCH1 isoform X7 [Panthera pardus]	1//3;3//A2MP1
2168	598	0.01	2.58	8.01123	9.23344e-07	Up	3.876e-07	FABP1	GO:0070062//extracellular exosome;GO:0045179//apical cortex;GO:0005654//nucleoplasm;GO:0043234//protein complex;GO:0005829//cytosol;GO:0005782//peroxisomal matrix	GO:0032052//bile acid binding;GO:0005324//long-chain fatty acid transporter activity;GO:0005543//phospholipid binding;GO:0016209//antioxidant activity;GO:0003682//chromatin binding;GO:0008144//drug binding;GO:0005504//fatty acid binding;GO:0005215//transporter activity	GO:0019433//triglyceride catabolic process;GO:0043154//negative regulation of cysteine-type endopeptidase activity involved in apoptotic process;GO:0071456//cellular response to hypoxia;GO:0032000//positive regulation of fatty acid beta-oxidation;GO:0051345//positive regulation of hydrolase activity;GO:0043066//negative regulation of apoptotic process;GO:0050892//intestinal absorption;GO:0019216/…	K08750//fatty acid-binding protein 1, liver	AAH22287.1//FABP1 protein, partial [Homo sapiens]	2//1
4680	2601	0.01	2.41	7.91289	9.86743e-30	Up	1.73799e-30	CEACAM6	GO:0016021//integral component of membrane	NA	NA	K06499//carcinoembryonic antigen-related cell adhesion molecule	XP_005589488.1//PREDICTED: carcinoembryonic antigen-related cell adhesion molecule 6 isoform X1 [Macaca fascicularis]	6
312	1569	0.01	2.4	7.90689	1.22884e-17	Up	3.1472e-18	ANXA13	GO:0070062//extracellular exosome;GO:0070382//exocytic vesicle;GO:0016323//basolateral plasma membrane;GO:0005654//nucleoplasm;GO:0005615//extracellular space;GO:0045121//membrane raft;GO:0016324//apical plasma membrane;GO:0005886//plasma membrane	GO:0005544//calcium-dependent phospholipid binding;GO:0005509//calcium ion binding;GO:0001786//phosphatidylserine binding;GO:1901611//phosphatidylglycerol binding	GO:0030154//cell differentiation;GO:0042998//positive regulation of Golgi to plasma membrane protein transport;GO:0042997//negative regulation of Golgi to plasma membrane protein transport	K17099//annexin A13	NP_004297.2//annexin A13 isoform a [Homo sapiens];NP_001003954.1//annexin A13 isoform b [Homo sapiens]	3//A2MP1;2//1
100526773	1867	0.01	2.4	7.90689	4.32838e-21	Up	9.90088e-22	EPPIN-WFDC6	NA	NA	NA	K02268//cytochrome c oxidase subunit 6c	XP_016793485.1//PREDICTED: eppin isoform X2 [Pan troglodytes]	1//3
722	2256	0.01	2.33	7.86419	7.84673e-25	Up	1.59063e-25	C4BPA	GO:0005615//extracellular space;GO:0072562//blood microparticle;GO:0044216//other organism cell;GO:0005576//extracellular region;GO:0005886//plasma membrane	GO:0003723//RNA binding	GO:0006958//complement activation, classical pathway;GO:0030449//regulation of complement activation;GO:0045732//positive regulation of protein catabolic process;GO:0045959//negative regulation of complement activation, classical pathway;GO:1903027//regulation of opsonization;GO:0045087//innate immune response	K04002//complement component 4 binding protein, alpha	NP_000706.1//C4b-binding protein alpha chain precursor [Homo sapiens]	3//A2MP1
6288	579	0.01	2.27	7.82655	1.25507e-05	Up	5.69902e-06	SAA1	GO:0070062//extracellular exosome;GO:0005615//extracellular space;GO:0034364//high-density lipoprotein particle;GO:0005881//cytoplasmic microtubule;GO:0005576//extracellular region;GO:0071682//endocytic vesicle lumen	GO:0001664//G-protein coupled receptor binding;GO:0008201//heparin binding;GO:0042056//chemoattractant activity	GO:0048247//lymphocyte chemotaxis;GO:0030593//neutrophil chemotaxis;GO:0000187//activation of MAPK activity;GO:0045785//positive regulation of cell adhesion;GO:0006953//acute-phase response;GO:0030168//platelet activation;GO:0050716//positive regulation of interleukin-1 secretion;GO:0050728//negative regulation of inflammatory response;GO:0044267//cellular protein metabolic process;GO:0006898//re…	K17310//serum amyloid A protein	XP_002822026.1//PREDICTED: serum amyloid A-1 protein [Pongo abelii];NP_954630.1//serum amyloid A-1 protein preproprotein [Homo sapiens]	4;2//1;5
6549	5619	0.01	2.27	7.82655	1.52011e-59	Up	1.43949e-60	SLC9A2	GO:0016021//integral component of membrane;GO:0005886//plasma membrane	GO:0015386//potassium:proton antiporter activity;GO:0015385//sodium:proton antiporter activity	GO:0098719//sodium ion import across plasma membrane;GO:0006885//regulation of pH;GO:0008104//protein localization;GO:0051453//regulation of intracellular pH;GO:0071805//potassium ion transmembrane transport;GO:0006811//ion transport	K14722//solute carrier family 9 (sodium/hydrogen exchanger), member 2	XP_008006459.1//PREDICTED: sodium/hydrogen exchanger 2 [Chlorocebus sabaeus]	5
4108	1824	0.01	2.19	7.77479	1.67881e-18	Up	4.19142e-19	MAGEA9	NA	NA	NA	K12464//melanoma-associated antigen D1	XP_003918442.2//melanoma-associated antigen 9 isoform X2 [Papio anubis]	4
133874	553	0.01	2.19	7.77479	2.40262e-05	Up	1.11597e-05	C5orf58	NA	NA	NA	NA	XP_011532734.1//PREDICTED: putative uncharacterized protein C5orf58 isoform X1 [Homo sapiens];XP_016864518.1//PREDICTED: putative uncharacterized protein C5orf58 isoform X2 [Homo sapiens];XP_016864519.1//PREDICTED: putative uncharacterized protein C5orf58 isoform X3 [Homo sapiens];XP_012360126.1//PREDICTED: putative uncharacterized protein C5orf58 homolog isoform X1 [Nomascus leucogenys]	1//3;2//1
54463	3193	0.04	8.49	7.72962	7.83791e-125	Up	3.2797e-126	RETREG1	GO:0005783//endoplasmic reticulum;GO:0016604//nuclear body;GO:0030176//integral component of endoplasmic reticulum membrane;GO:0005794//Golgi apparatus;GO:0005801//cis-Golgi network	NA	GO:0019233//sensory perception of pain;GO:0043524//negative regulation of neuron apoptotic process;GO:0061709//reticulophagy	K19475//WAS/WASL-interacting protein;K20638//Rho GTPase-activating protein 17	NP_001030022.1//reticulophagy regulator 1 isoform 1 [Homo sapiens];NP_061873.2//reticulophagy regulator 1 isoform 2 [Homo sapiens];CAH10610.1//hypothetical protein, partial [Homo sapiens]	4;2//1
89944	3178	0.04	8.44	7.7211	2.17193e-123	Up	9.23354e-125	GLB1L2	GO:0005576//extracellular region;GO:0005773//vacuole	GO:0004565//beta-galactosidase activity	GO:0005975//carbohydrate metabolic process	K12309//beta-galactosidase [EC:3.2.1.23]	XP_003281053.1//PREDICTED: beta-galactosidase-1-like protein 2 isoform X1 [Nomascus leucogenys]	3//A2MP1
54549	10796	0.01	2.03	7.66534	1.41367e-104	Up	7.34264e-106	SDK2	GO:0016021//integral component of membrane;GO:0030054//cell junction;GO:0045202//synapse;GO:0005886//plasma membrane	NA	GO:0007416//synapse assembly;GO:0045216//cell-cell junction organization;GO:0007156//homophilic cell adhesion via plasma membrane adhesion molecules;GO:0010842//retina layer formation;GO:0060219//camera-type eye photoreceptor cell differentiation	K16353//protein sidekick	NP_001138424.1//protein sidekick-2 precursor [Homo sapiens]	1//3
114569	2831	0.01	2.01	7.65105	3.88607e-27	Up	7.35758e-28	MAL2	GO:0070062//extracellular exosome;GO:0012505//endomembrane system;GO:0045121//membrane raft;GO:0016324//apical plasma membrane;GO:0016021//integral component of membrane;GO:0048471//perinuclear region of cytoplasm	GO:0019911//structural constituent of myelin sheath	GO:0042552//myelination;GO:0001766//membrane raft polarization;GO:0008104//protein localization;GO:0045056//transcytosis	NA	XP_018888324.1//PREDICTED: protein MAL2 isoform X1 [Gorilla gorilla gorilla];NP_443118.1//protein MAL2 [Homo sapiens]	2//1
168400	2151	0.01	1.98	7.62936	3.16914e-20	Up	7.43424e-21	DDX53	GO:0005730//nucleolus;GO:0005737//cytoplasm	GO:0003723//RNA binding;GO:0004004//ATP-dependent RNA helicase activity;GO:0005524//ATP binding	GO:0010501//RNA secondary structure unwinding	K21869//ATP-dependent RNA helicase DDX53 [EC:3.6.4.13]	NP_874358.2//DEAD box protein 53 [Homo sapiens]	3//A2MP1
343171	945	0.01	1.94	7.59991	1.81495e-08	Up	6.87478e-09	OR2W3	NA	NA	NA	K04257//olfactory receptor	EHH50856.1//hypothetical protein EGM_01744 [Macaca fascicularis]	2//1
348980	9685	0.01	1.92	7.58496	2.8768e-90	Up	1.74792e-91	HCN1	GO:0030425//dendrite;GO:0030424//axon;GO:0005887//integral component of plasma membrane;GO:0098855//HCN channel complex;GO:0005886//plasma membrane	GO:0030552//cAMP binding;GO:0005249//voltage-gated potassium channel activity;GO:0005267//potassium channel activity;GO:0042802//identical protein binding;GO:0005248//voltage-gated sodium channel activity;GO:0022843//voltage-gated cation channel activity;GO:0005222//intracellular cAMP activated cation channel activity	GO:0035725//sodium ion transmembrane transport;GO:0051289//protein homotetramerization;GO:0071805//potassium ion transmembrane transport;GO:0046549//retinal cone cell development;GO:0071320//cellular response to cAMP;GO:0042391//regulation of membrane potential;GO:0045176//apical protein localization	K04954//hyperpolarization activated cyclic nucleotide-gated potassium channel 1	NP_066550.2//potassium/sodium hyperpolarization-activated cyclic nucleotide-gated channel 1 [Homo sapiens]	3//A2MP1
4100	1755	0.01	1.92	7.58496	6.50201e-16	Up	1.77439e-16	MAGEA1	GO:0005634//nucleus;GO:0005886//plasma membrane;GO:0005737//cytoplasm	GO:0042826//histone deacetylase binding	GO:0000122//negative regulation of transcription from RNA polymerase II promoter;GO:0045746//negative regulation of Notch signaling pathway;GO:0006351//transcription, DNA-templated	K12464//melanoma-associated antigen D1	NP_004979.3//melanoma-associated antigen 1 [Homo sapiens]	4
4113	1628	0.08	15.23	7.5727	2.0807e-110	Up	1.01365e-111	MAGEB2	NA	NA	NA	K12464//melanoma-associated antigen D1	NP_002355.2//melanoma-associated antigen B2 [Homo sapiens]	4
729396	571	0.01	1.89	7.56224	8.82461e-05	Up	4.2792e-05	GAGE12J	NA	NA	NA	NA	NP_001091876.2//G antigen 12J [Homo sapiens]	2//1
6511	1953	0.03	5.63	7.55203	1.73622e-49	Up	1.97677e-50	SLC1A6	GO:0016020//membrane;GO:0005887//integral component of plasma membrane;GO:0045111//intermediate filament cytoskeleton;GO:0005794//Golgi apparatus;GO:0016021//integral component of membrane;GO:0005886//plasma membrane	GO:0046872//metal ion binding;GO:0015183//L-aspartate transmembrane transporter activity;GO:0015293//symporter activity;GO:0005314//high-affinity glutamate transmembrane transporter activity;GO:0015171//amino acid transmembrane transporter activity	GO:0015810//aspartate transport;GO:0015813//L-glutamate transport;GO:0098712//L-glutamate import across plasma membrane;GO:0007268//chemical synaptic transmission;GO:0006811//ion transport;GO:0042391//regulation of membrane potential;GO:0014047//glutamate secretion	K05617//solute carrier family 1 (high affinity aspartate/glutamate transporter), member 6	NP_005062.1//excitatory amino acid transporter 4 isoform 2 [Homo sapiens]	1//3;2//1
114769	734	0.01	1.84	7.52356	3.41298e-06	Up	1.48625e-06	CARD16	GO:0097179//protease inhibitor complex;GO:0043234//protein complex	GO:0089720//caspase binding;GO:0050700//CARD domain binding;GO:0042802//identical protein binding;GO:0019900//kinase binding;GO:0004869//cysteine-type endopeptidase inhibitor activity	GO:0043154//negative regulation of cysteine-type endopeptidase activity involved in apoptotic process;GO:0071456//cellular response to hypoxia;GO:0010804//negative regulation of tumor necrosis factor-mediated signaling pathway;GO:0051092//positive regulation of NF-kappaB transcription factor activity;GO:0031665//negative regulation of lipopolysaccharide-mediated signaling pathway;GO:0050713//nega…	K12806//caspase recruitment domain-containing protein 16/17/18;K01370//caspase 1 [EC:3.4.22.36]	NP_001017534.1//caspase recruitment domain-containing protein 16 isoform 1 [Homo sapiens]	1//3;2//1
6347	760	0.01	1.77	7.46761	3.41393e-06	Up	1.48625e-06	CCL2	GO:0030425//dendrite;GO:0044299//C-fiber;GO:0005615//extracellular space;GO:0030139//endocytic vesicle;GO:0005622//intracellular;GO:0043679//axon terminus	GO:0004672//protein kinase activity;GO:0008201//heparin binding;GO:0031727//CCR2 chemokine receptor binding;GO:0048020//CCR chemokine receptor binding;GO:0008009//chemokine activity	GO:0031100//animal organ regeneration;GO:0043491//protein kinase B signaling;GO:0071356//cellular response to tumor necrosis factor;GO:0071346//cellular response to interferon-gamma;GO:0071347//cellular response to interleukin-1;GO:2000427//positive regulation of apoptotic cell clearance;GO:0010574//regulation of vascular endothelial growth factor production;GO:2000502//negative regulation of nat…	K14624//C-C motif chemokine 2	XP_008009200.1//PREDICTED: C-C motif chemokine 2 [Chlorocebus sabaeus]	3//A2MP1
26034	6815	0.01	1.66	7.37504	6.86346e-55	Up	7.05882e-56	IPCEF1	GO:0005829//cytosol;GO:0005886//plasma membrane	GO:0019904//protein domain specific binding;GO:0004601//peroxidase activity;GO:0005344//oxygen carrier activity	GO:0006979//response to oxidative stress;GO:0015671//oxygen transport	K17536//connector enhancer of kinase suppressor of Ras 2	AEA29623.1//CNK3/IPCEF1 fusion protein long isoform [Homo sapiens]	1//3;2//1
1733	1673	0.01	1.65	7.36632	4.79671e-13	Up	1.47093e-13	DIO1	GO:0016021//integral component of membrane;GO:0005789//endoplasmic reticulum membrane;GO:0005886//plasma membrane	GO:0004800//thyroxine 5'-deiodinase activity;GO:0008430//selenium binding	GO:0042446//hormone biosynthetic process;GO:0006590//thyroid hormone generation	K01562//type I thyroxine 5'-deiodinase [EC:1.21.99.4]	NP_000783.2//type I iodothyronine deiodinase isoform a [Homo sapiens];XP_017730038.1//PREDICTED: type I iodothyronine deiodinase isoform X3 [Rhinopithecus bieti];NP_001034804.1//type I iodothyronine deiodinase isoform c [Homo sapiens];XP_018874427.1//PREDICTED: type I iodothyronine deiodinase [Gorilla gorilla gorilla];NP_998758.1//type I iodothyronine deiodinase isoform b [Homo sapiens]	6;4;1//3;2//1
25825	8930	0.01	1.65	7.36632	1.28081e-69	Up	1.02047e-70	BACE2	GO:0005768//endosome;GO:0005783//endoplasmic reticulum;GO:0009986//cell surface;GO:0005794//Golgi apparatus;GO:0016021//integral component of membrane	GO:0001540//amyloid-beta binding;GO:0004190//aspartic-type endopeptidase activity	GO:0006509//membrane protein ectodomain proteolysis;GO:0016486//peptide hormone processing;GO:0050435//amyloid-beta metabolic process;GO:0006508//proteolysis;GO:0042985//negative regulation of amyloid precursor protein biosynthetic process;GO:0030163//protein catabolic process	K07747//beta-site APP-cleaving enzyme 2 (memapsin 1) [EC:3.4.23.45]	NP_036237.2//beta-secretase 2 isoform A preproprotein [Homo sapiens];NP_620476.1//beta-secretase 2 isoform C preproprotein [Homo sapiens];NP_620477.1//beta-secretase 2 isoform B preproprotein [Homo sapiens]	4;2//1
6280	586	0.38	61.93	7.3485	2.05848e-143	Up	7.09864e-145	S100A9	GO:0034774//secretory granule lumen;GO:0031012//extracellular matrix;GO:0070062//extracellular exosome;GO:0005856//cytoskeleton;GO:0005634//nucleus;GO:0005654//nucleoplasm;GO:0005615//extracellular space;GO:0030054//cell junction;GO:0005737//cytoplasm;GO:0005829//cytosol;GO:0005576//extracellular region;GO:0005886//plasma membrane	GO:0016209//antioxidant activity;GO:0050786//RAGE receptor binding;GO:0005509//calcium ion binding;GO:0008270//zinc ion binding;GO:0035662//Toll-like receptor 4 binding;GO:0004871//signal transducer activity;GO:0008017//microtubule binding;GO:0050544//arachidonic acid binding	GO:0061844//antimicrobial humoral immune response mediated by antimicrobial peptide;GO:0050729//positive regulation of inflammatory response;GO:0030307//positive regulation of cell growth;GO:0042742//defense response to bacterium;GO:0019730//antimicrobial humoral response;GO:0032119//sequestering of zinc ion;GO:0002523//leukocyte migration involved in inflammatory response;GO:0043312//neutrophil …	K21128//protein S100-A9	NP_002956.1//protein S100-A9 [Homo sapiens]	3//A2MP1
3249	1858	0.07	10.79	7.26812	2.22847e-89	Up	1.3662e-90	HPN	GO:0070062//extracellular exosome;GO:0031965//nuclear membrane;GO:0016324//apical plasma membrane;GO:0043025//neuronal cell body;GO:0009986//cell surface;GO:0005887//integral component of plasma membrane;GO:0005911//cell-cell junction;GO:0016021//integral component of membrane;GO:0005789//endoplasmic reticulum membrane;GO:0005886//plasma membrane	GO:0004252//serine-type endopeptidase activity;GO:0008233//peptidase activity;GO:0015269//calcium-activated potassium channel activity;GO:0070008//serine-type exopeptidase activity;GO:0008236//serine-type peptidase activity	GO:0034769//basement membrane disassembly;GO:0030307//positive regulation of cell growth;GO:0090103//cochlea morphogenesis;GO:0043923//positive regulation by host of viral transcription;GO:0048012//hepatocyte growth factor receptor signaling pathway;GO:2000611//positive regulation of thyroid hormone generation;GO:2000347//positive regulation of hepatocyte proliferation;GO:0010719//negative regula…	K08665//hepsin [EC:3.4.21.106]	XP_007994482.1//PREDICTED: serine protease hepsin isoform X2 [Chlorocebus sabaeus];XP_011763548.1//PREDICTED: serine protease hepsin isoform X4 [Macaca nemestrina]	2//1
55601	6099	0.01	1.54	7.26679	1.82934e-43	Up	2.34982e-44	DDX60	GO:0045111//intermediate filament cytoskeleton;GO:0005829//cytosol	GO:0005524//ATP binding;GO:0003725//double-stranded RNA binding;GO:0003690//double-stranded DNA binding;GO:0003727//single-stranded RNA binding	GO:1900245//positive regulation of MDA-5 signaling pathway;GO:1900246//positive regulation of RIG-I signaling pathway;GO:0051607//defense response to virus	K20103//ATP-dependent RNA helicase DDX60 [EC:3.6.4.13]	XP_003899396.1//probable ATP-dependent RNA helicase DDX60 isoform X2 [Papio anubis]	5
6662	3963	0.02	3.07	7.26209	2.2161e-56	Up	2.21718e-57	SOX9	GO:0005634//nucleus;GO:0005654//nucleoplasm;GO:0043234//protein complex;GO:0044798//nuclear transcription factor complex	GO:0001046//core promoter sequence-specific DNA binding;GO:0043425//bHLH transcription factor binding;GO:0003682//chromatin binding;GO:0001158//enhancer sequence-specific DNA binding;GO:0035326//enhancer binding;GO:0008013//beta-catenin binding	GO:0060532//bronchus cartilage development;GO:0001658//branching involved in ureteric bud morphogenesis;GO:0001708//cell fate specification;GO:0001502//cartilage condensation;GO:0051216//cartilage development;GO:0060018//astrocyte fate commitment;GO:0019933//cAMP-mediated signaling	K18435//transcription factor SOX9 (SOX group E)	BAD90382.1//mKIAA4243 protein, partial [Mus musculus]	3//A2MP1
139604	1818	0.01	1.51	7.2384	4.79576e-13	Up	1.47093e-13	MAGEB16	NA	NA	NA	K12464//melanoma-associated antigen D1	NP_001093391.1//melanoma-associated antigen B16 [Homo sapiens]	1//3
54947	5395	0.02	2.96	7.20945	5.32352e-73	Up	4.01806e-74	LPCAT2	GO:0005795//Golgi stack;GO:0005783//endoplasmic reticulum;GO:0005811//lipid droplet;GO:0016021//integral component of membrane;GO:0005789//endoplasmic reticulum membrane;GO:0000139//Golgi membrane	GO:0047144//2-acylglycerol-3-phosphate O-acyltransferase activity;GO:0047192//1-alkylglycerophosphocholine O-acetyltransferase activity;GO:0047184//1-acylglycerophosphocholine O-acyltransferase activity;GO:0005509//calcium ion binding;GO:0003841//1-acylglycerol-3-phosphate O-acyltransferase activity	GO:0036151//phosphatidylcholine acyl-chain remodeling;GO:0006663//platelet activating factor biosynthetic process;GO:0061024//membrane organization	K13510//lysophosphatidylcholine acyltransferase / lyso-PAF acetyltransferase [EC:2.3.1.23 2.3.1.67]	NP_060309.2//lysophosphatidylcholine acyltransferase 2 [Homo sapiens]	4
54544	699	0.01	1.46	7.18982	8.81797e-05	Up	4.2792e-05	CRCT1	NA	NA	NA	K16819//angiomotin	NP_061933.1//cysteine-rich C-terminal protein 1 [Homo sapiens]	2//1
4133	5879	0.01	1.45	7.17991	2.73188e-41	Up	3.68028e-42	MAP2	GO:0030425//dendrite;GO:0005874//microtubule;GO:0005737//cytoplasm;GO:0014069//postsynaptic density;GO:0097442//CA3 pyramidal cell dendrite;GO:0043025//neuronal cell body;GO:0043005//neuron projection;GO:0043198//dendritic shaft;GO:0005730//nucleolus;GO:0034399//nuclear periphery;GO:0005875//microtubule associated complex;GO:0005829//cytosol	GO:0015631//tubulin binding;GO:0005198//structural molecule activity;GO:0002162//dystroglycan binding;GO:0005516//calmodulin binding;GO:0008017//microtubule binding	GO:0000226//microtubule cytoskeleton organization;GO:0016358//dendrite development;GO:0021954//central nervous system neuron development;GO:0048813//dendrite morphogenesis;GO:0071310//cellular response to organic substance;GO:0007409//axonogenesis;GO:0030010//establishment of cell polarity;GO:0031175//neuron projection development;GO:0050770//regulation of axonogenesis;GO:0001578//microtubule bun…	K10430//microtubule-associated protein 2	NP_114035.2//microtubule-associated protein 2 isoform 4 [Homo sapiens];NP_002365.3//microtubule-associated protein 2 isoform 1 [Homo sapiens];NP_001034627.1//microtubule-associated protein 2 isoform 5 [Homo sapiens];BAD92567.1//microtubule-associated protein 2 isoform 2 variant, partial [Homo sapiens]	1//3;3//A2MP1;2//1
645864	1363	0.01	1.44	7.16993	2.51949e-09	Up	9.15578e-10	MAGEB17	NA	NA	NA	K12464//melanoma-associated antigen D1	EAW98911.1//hCG1799335, partial [Homo sapiens]	1//3
94234	2338	0.17	23.07	7.08434	2.26107e-241	Up	3.8505e-243	FOXQ1	GO:0005634//nucleus	GO:0000978//RNA polymerase II proximal promoter sequence-specific DNA binding;GO:0001078//transcriptional repressor activity, RNA polymerase II proximal promoter sequence-specific DNA binding	GO:0031069//hair follicle morphogenesis	K09410//forkhead box protein Q	AAK00639.1//HNF-3/forkhead-like protein 1 [Homo sapiens]	3//A2MP1
9619	2977	0.02	2.71	7.08215	1.3624e-36	Up	2.016e-37	ABCG1	GO:0009897//external side of plasma membrane;GO:0000139//Golgi membrane;GO:0005768//endosome;GO:0005887//integral component of plasma membrane;GO:0005794//Golgi apparatus;GO:0016021//integral component of membrane;GO:0005789//endoplasmic reticulum membrane;GO:0005739//mitochondrion;GO:0055037//recycling endosome;GO:0005886//plasma membrane	GO:0005524//ATP binding;GO:0015485//cholesterol binding;GO:0046982//protein heterodimerization activity;GO:0017127//cholesterol transporter activity;GO:0042803//protein homodimerization activity;GO:0046983//protein dimerization activity;GO:0005543//phospholipid binding;GO:0043531//ADP binding;GO:0019534//toxin transmembrane transporter activity;GO:0034041//sterol-transporting ATPase activity;GO:0…	GO:0010875//positive regulation of cholesterol efflux;GO:0034436//glycoprotein transport;GO:0042987//amyloid precursor protein catabolic process;GO:0008203//cholesterol metabolic process;GO:0006355//regulation of transcription, DNA-templated;GO:0009720//detection of hormone stimulus;GO:0034374//low-density lipoprotein particle remodeling;GO:0010872//regulation of cholesterol esterification;GO:003…	K05679//ATP-binding cassette, subfamily G (WHITE), member 1	NP_997512.1//ATP-binding cassette sub-family G member 1 isoform 7 [Homo sapiens];NP_997510.1//ATP-binding cassette sub-family G member 1 isoform 5 [Homo sapiens];NP_058198.2//ATP-binding cassette sub-family G member 1 isoform 2 [Homo sapiens];NP_997057.1//ATP-binding cassette sub-family G member 1 isoform 3 [Homo sapiens];NP_004906.3//ATP-binding cassette sub-family G member 1 isoform 4 [Homo sap…	1//3;3//A2MP1;2//1
140870	619	0.01	1.35	7.07682	0.000614086	Up	0.00032131	WFDC6	GO:0005576//extracellular region	GO:0004867//serine-type endopeptidase inhibitor activity;GO:0030414//peptidase inhibitor activity	NA	NA	XP_011784587.1//PREDICTED: LOW QUALITY PROTEIN: WAP four-disulfide core domain protein 6 [Colobus angolensis palliatus]	1//3
8522	8206	0.01	1.29	7.01123	1.73715e-49	Up	1.97677e-50	GAS7	GO:0005737//cytoplasm	GO:0003700//DNA binding transcription factor activity	GO:0007399//nervous system development;GO:0030154//cell differentiation;GO:0007050//cell cycle arrest	K18618//growth arrest-specific protein 7	NP_958839.1//growth arrest-specific protein 7 isoform c [Homo sapiens];NP_958836.1//growth arrest-specific protein 7 isoform b [Homo sapiens];NP_003635.2//growth arrest-specific protein 7 isoform a [Homo sapiens];XP_003274726.2//PREDICTED: growth arrest-specific protein 7 isoform X2 [Nomascus leucogenys]	1//3;2//1
5320	986	0.01	1.26	6.97728	6.53361e-06	Up	2.91036e-06	PLA2G2A	GO:0070062//extracellular exosome;GO:0005615//extracellular space;GO:0005783//endoplasmic reticulum;GO:0048471//perinuclear region of cytoplasm;GO:0030141//secretory granule;GO:0005576//extracellular region;GO:0005789//endoplasmic reticulum membrane;GO:0005886//plasma membrane	GO:0102567//phospholipase A2 activity (consuming 1,2-dipalmitoylphosphatidylcholine);GO:0047498//calcium-dependent phospholipase A2 activity;GO:0005509//calcium ion binding;GO:0102568//phospholipase A2 activity consuming 1,2-dioleoylphosphatidylethanolamine);GO:0005543//phospholipid binding;GO:0004623//phospholipase A2 activity	GO:0010744//positive regulation of macrophage derived foam cell differentiation;GO:0016042//lipid catabolic process;GO:0036150//phosphatidylserine acyl-chain remodeling;GO:0036149//phosphatidylinositol acyl-chain remodeling;GO:0034374//low-density lipoprotein particle remodeling;GO:0050729//positive regulation of inflammatory response;GO:0019730//antimicrobial humoral response;GO:0006654//phospha…	K01047//secretory phospholipase A2 [EC:3.1.1.4]	XP_012295647.1//phospholipase A2, membrane associated isoform X1 [Aotus nancymaae];NP_000291.1//phospholipase A2, membrane associated precursor [Homo sapiens]	1//3;3//A2MP1
124220	846	0.01	1.26	6.97728	4.60882e-05	Up	2.18528e-05	ZG16B	GO:0070062//extracellular exosome;GO:0005615//extracellular space	GO:0030246//carbohydrate binding	GO:0001895//retina homeostasis	NA	NP_660295.2//zymogen granule protein 16 homolog B precursor [Homo sapiens]	2//1
9034	1745	0.01	1.25	6.96578	1.80955e-10	Up	6.227e-11	CCRL2	GO:0005887//integral component of plasma membrane;GO:0005886//plasma membrane	GO:0048020//CCR chemokine receptor binding;GO:0004950//chemokine receptor activity;GO:0042379//chemokine receptor binding	GO:0007186//G-protein coupled receptor signaling pathway;GO:0006935//chemotaxis;GO:0006954//inflammatory response	K08373//C-C chemokine receptor-like 2	XP_011888751.1//PREDICTED: C-C chemokine receptor-like 2 isoform X1 [Cercocebus atys];NP_001124382.1//C-C chemokine receptor-like 2 isoform 2 [Homo sapiens]	1//3;4
27087	3630	0.01	1.22	6.93074	2.23176e-21	Up	5.05614e-22	B3GAT1	GO:0043231//intracellular membrane-bounded organelle;GO:0016021//integral component of membrane;GO:0005576//extracellular region;GO:0005789//endoplasmic reticulum membrane;GO:0000139//Golgi membrane	GO:0008499//UDP-galactose:beta-N-acetylglucosamine beta-1,3-galactosyltransferase activity;GO:0046872//metal ion binding;GO:0015018//galactosylgalactosylxylosylprotein 3-beta-glucuronosyltransferase activity	GO:0006486//protein glycosylation;GO:0050650//chondroitin sulfate proteoglycan biosynthetic process;GO:0005975//carbohydrate metabolic process;GO:0030203//glycosaminoglycan metabolic process;GO:0030204//chondroitin sulfate metabolic process	K00735//galactosylgalactosylxylosylprotein 3-beta-glucuronosyltransferase 1 [EC:2.4.1.135]	XP_005271563.1//PREDICTED: galactosylgalactosylxylosylprotein 3-beta-glucuronosyltransferase 1 isoform X2 [Homo sapiens];XP_008971488.1//PREDICTED: galactosylgalactosylxylosylprotein 3-beta-glucuronosyltransferase 1 isoform X1 [Pan paniscus]	3//A2MP1;2//1
57733	2058	0.01	1.2	6.90689	6.72595e-12	Up	2.16276e-12	GBA3	GO:1902494//catalytic complex;GO:0005829//cytosol	GO:0008422//beta-glucosidase activity;GO:0004553//hydrolase activity, hydrolyzing O-glycosyl compounds;GO:0004565//beta-galactosidase activity;GO:0102483//scopolin beta-glucosidase activity;GO:0017042//glycosylceramidase activity;GO:0004348//glucosylceramidase activity	GO:0046477//glycosylceramide catabolic process;GO:0016139//glycoside catabolic process;GO:1903017//positive regulation of exo-alpha-sialidase activity;GO:0005975//carbohydrate metabolic process;GO:0051692//cellular oligosaccharide catabolic process;GO:0050821//protein stabilization;GO:0006687//glycosphingolipid metabolic process	K05350//beta-glucosidase [EC:3.2.1.21]	NP_066024.1//cytosolic beta-glucosidase isoform a [Homo sapiens];XP_014200069.1//PREDICTED: cytosolic beta-glucosidase isoform X1 [Pan paniscus];NP_001121904.1//cytosolic beta-glucosidase isoform b [Homo sapiens]	1//3;4;2//1
10103	1639	0.01	1.19	6.89482	2.52075e-09	Up	9.15578e-10	TSPAN1	GO:0016020//membrane;GO:0005765//lysosomal membrane;GO:0043231//intracellular membrane-bounded organelle;GO:0070062//extracellular exosome;GO:0005654//nucleoplasm;GO:0030054//cell junction;GO:0031982//vesicle;GO:0005737//cytoplasm;GO:0048471//perinuclear region of cytoplasm;GO:0005887//integral component of plasma membrane;GO:0016021//integral component of membrane;GO:0005886//plasma membrane	NA	GO:0016477//cell migration;GO:0008283//cell proliferation;GO:0007166//cell surface receptor signaling pathway;GO:0050821//protein stabilization;GO:0045807//positive regulation of endocytosis	K17348//tetraspanin-1	NP_005718.2//tetraspanin-1 [Homo sapiens]	3//A2MP1
116969	1401	0.01	1.18	6.88264	6.75757e-08	Up	2.63612e-08	ART5	GO:0016020//membrane;GO:0005576//extracellular region	GO:0003953//NAD+ nucleosidase activity;GO:0003950//NAD+ ADP-ribosyltransferase activity;GO:0003956//NAD(P)+-protein-arginine ADP-ribosyltransferase activity	GO:0006471//protein ADP-ribosylation	K19977//ADP-ribosyltransferase 5 [EC:2.4.2.31]	NP_001284597.1//ecto-ADP-ribosyltransferase 5 isoform b precursor [Homo sapiens];XP_015290901.1//PREDICTED: ecto-ADP-ribosyltransferase 5 isoform X18 [Macaca fascicularis];XP_001157391.2//PREDICTED: ecto-ADP-ribosyltransferase 5 isoform X3 [Pan troglodytes];XP_008018169.1//PREDICTED: ecto-ADP-ribosyltransferase 5 isoform X2 [Chlorocebus sabaeus]	4;1//3
4973	2518	0.03	3.49	6.86212	9.66859e-40	Up	1.34309e-40	OLR1	GO:0016020//membrane;GO:0043231//intracellular membrane-bounded organelle;GO:0070062//extracellular exosome;GO:0005654//nucleoplasm;GO:0043235//receptor complex;GO:0005887//integral component of plasma membrane;GO:0045121//membrane raft;GO:0016021//integral component of membrane;GO:0035579//specific granule membrane;GO:0005886//plasma membrane;GO:0070821//tertiary granule membrane	GO:0005041//low-density lipoprotein receptor activity;GO:0030246//carbohydrate binding;GO:0042802//identical protein binding	GO:0008015//blood circulation;GO:0007155//cell adhesion;GO:0006508//proteolysis;GO:0050900//leukocyte migration;GO:0043312//neutrophil degranulation;GO:0006954//inflammatory response	K08763//oxidised low-density lipoprotein receptor 1	NP_001166103.1//oxidized low-density lipoprotein receptor 1 isoform 2 [Homo sapiens];NP_001166104.1//oxidized low-density lipoprotein receptor 1 isoform 3 [Homo sapiens];NP_002534.1//oxidized low-density lipoprotein receptor 1 isoform 1 [Homo sapiens]	1//3;3//A2MP1
10123	4024	0.01	1.16	6.85798	1.57231e-22	Up	3.43876e-23	ARL4C	NA	NA	NA	K07945//ADP-ribosylation factor-like protein 4	XP_011835669.1//PREDICTED: ADP-ribosylation factor-like protein 4C [Mandrillus leucophaeus];AAH49804.1//Arl4c protein, partial [Mus musculus]	1//3;3//A2MP1
54996	2226	6.61	8.29	0.326722	0.0116448	*	0.0069655	MTARC2	GO:0070062//extracellular exosome;GO:0016021//integral component of membrane;GO:0005743//mitochondrial inner membrane;GO:0005777//peroxisome;GO:0005739//mitochondrion;GO:0005741//mitochondrial outer membrane	GO:0043546//molybdopterin cofactor binding;GO:0008940//nitrate reductase activity;GO:0030151//molybdenum ion binding;GO:0003824//catalytic activity;GO:0030170//pyridoxal phosphate binding	GO:0006805//xenobiotic metabolic process;GO:0042126//nitrate metabolic process;GO:0055114//oxidation-reduction process;GO:0051410//detoxification of nitrogen compound	K15631//molybdenum cofactor sulfurtransferase [EC:2.8.1.9]	NP_001317971.1//mitochondrial amidoxime reducing component 2 isoform b precursor [Homo sapiens];NP_060368.2//mitochondrial amidoxime reducing component 2 isoform a precursor [Homo sapiens]	4;1//3
90362	4368	0.01	1.15	6.84549	1.17809e-22	Up	2.56798e-23	FAM110B	GO:0005815//microtubule organizing center;GO:0005829//cytosol;GO:0005739//mitochondrion	NA	NA	K10955//mucin-2;K21125//mucin-5AC	AAB50224.1//unknown, partial [Homo sapiens]	2//1
3574	2066	0.01	1.14	6.83289	2.51484e-11	Up	8.29308e-12	IL7	GO:0005615//extracellular space;GO:0005576//extracellular region	GO:0008083//growth factor activity;GO:0005125//cytokine activity;GO:0005139//interleukin-7 receptor binding	GO:2001240//negative regulation of extrinsic apoptotic signaling pathway in absence of ligand;GO:0010468//regulation of gene expression;GO:0048873//homeostasis of number of cells within a tissue;GO:0030890//positive regulation of B cell proliferation;GO:0046622//positive regulation of organ growth;GO:0006959//humoral immune response;GO:0045582//positive regulation of T cell differentiation;GO:004…	K05431//interleukin 7	NP_001186817.1//interleukin-7 isoform 4 precursor [Homo sapiens];NP_000871.1//interleukin-7 isoform 1 precursor [Homo sapiens];NP_001186815.1//interleukin-7 isoform 2 precursor [Homo sapiens];NP_001186816.1//interleukin-7 isoform 3 precursor [Homo sapiens]	1//3;3//A2MP1
54739	3675	0.01	1.14	6.83289	3.16832e-20	Up	7.43424e-21	XAF1	GO:0005634//nucleus;GO:0005829//cytosol;GO:0005739//mitochondrion	GO:0008270//zinc ion binding	GO:0035456//response to interferon-beta;GO:0060337//type I interferon signaling pathway;GO:0034097//response to cytokine;GO:0031333//negative regulation of protein complex assembly;GO:0006915//apoptotic process	K10798//poly [ADP-ribose] polymerase [EC:2.4.2.30];K15322//tRNA-splicing endonuclease subunit Sen2 [EC:3.1.27.9];K15696//RING finger protein 113B;K01064//wingless-type MMTV integration site family, member 9	NP_001340069.1//XIAP-associated factor 1 isoform 7 [Homo sapiens];NP_001340068.1//XIAP-associated factor 1 isoform 6 [Homo sapiens];XP_005256765.1//PREDICTED: XIAP-associated factor 1 isoform X8 [Homo sapiens];XP_004058479.1//PREDICTED: XIAP-associated factor 1 isoform X5 [Gorilla gorilla gorilla];NP_001340067.1//XIAP-associated factor 1 isoform 5 [Homo sapiens];XP_011850134.1//PREDICTED: LOW QUA…	4;1//3;3//A2MP1
725	1099	0.01	1.12	6.80735	6.53182e-06	Up	2.91036e-06	C4BPB	GO:0005615//extracellular space;GO:0044216//other organism cell;GO:0005576//extracellular region;GO:0005886//plasma membrane	NA	GO:0006958//complement activation, classical pathway;GO:0030449//regulation of complement activation;GO:0007596//blood coagulation;GO:0045732//positive regulation of protein catabolic process;GO:0045959//negative regulation of complement activation, classical pathway;GO:1903027//regulation of opsonization;GO:0045087//innate immune response	K04003//complement component 4 binding protein, beta	NP_000707.1//C4b-binding protein beta chain isoform 1 precursor [Homo sapiens];NP_001017364.1//C4b-binding protein beta chain isoform 2 precursor [Homo sapiens]	1//3;3//A2MP1;2//1
221061	3964	0.02	2.23	6.8009	1.33219e-40	Up	1.82546e-41	FAM171A1	GO:0070062//extracellular exosome;GO:0016021//integral component of membrane	NA	NA	K06476//integrin alpha 2B	NP_001010924.1//protein FAM171A1 precursor [Homo sapiens]	1//3
5764	1741	0.01	1.11	6.79442	2.52117e-09	Up	9.15578e-10	PTN	GO:0016020//membrane;GO:0005615//extracellular space;GO:0005783//endoplasmic reticulum;GO:0009986//cell surface;GO:0043234//protein complex;GO:0031594//neuromuscular junction;GO:0048471//perinuclear region of cytoplasm;GO:0005604//basement membrane	GO:0004864//protein phosphatase inhibitor activity;GO:0008083//growth factor activity;GO:0038085//vascular endothelial growth factor binding;GO:0035374//chondroitin sulfate binding;GO:0019901//protein kinase binding;GO:1904399//heparan sulfate binding;GO:0035373//chondroitin sulfate proteoglycan binding;GO:0008201//heparin binding	GO:0032570//response to progesterone;GO:0044849//estrous cycle;GO:0060221//retinal rod cell differentiation;GO:0034644//cellular response to UV;GO:1904389//rod bipolar cell differentiation;GO:1904373//response to kainic acid;GO:0043065//positive regulation of apoptotic process;GO:0032355//response to estradiol;GO:0021794//thalamus development;GO:0045446//endothelial cell differentiation;GO:007130…	K16642//pleiotrophin	XP_011722056.1//PREDICTED: pleiotrophin isoform X1 [Macaca nemestrina];XP_008148717.1//PREDICTED: pleiotrophin [Eptesicus fuscus];XP_011722057.1//PREDICTED: pleiotrophin isoform X2 [Macaca nemestrina]	6;2//1
4110	1892	0.01	1.09	6.76818	6.73862e-10	Up	2.38774e-10	MAGEA11	GO:0005654//nucleoplasm;GO:0016604//nuclear body;GO:0005829//cytosol	NA	NA	K12464//melanoma-associated antigen D1	NP_001011544.1//melanoma-associated antigen 11 isoform b [Homo sapiens];NP_005357.2//melanoma-associated antigen 11 isoform a [Homo sapiens]	4;1//3
10788	5161	0.06	6.48	6.75489	4.2826e-151	Up	1.38047e-152	IQGAP2	GO:0070062//extracellular exosome;GO:0030667//secretory granule membrane;GO:0005874//microtubule;GO:0005902//microvillus;GO:0030027//lamellipodium;GO:0005737//cytoplasm;GO:0030175//filopodium;GO:0009986//cell surface;GO:0005829//cytosol;GO:0015629//actin cytoskeleton;GO:0005886//plasma membrane;GO:0031941//filamentous actin	GO:0051015//actin filament binding;GO:0017048//Rho GTPase binding;GO:0048365//Rac GTPase binding;GO:0071933//Arp2/3 complex binding;GO:0003779//actin binding;GO:0005547//phosphatidylinositol-3,4,5-trisphosphate binding;GO:0005095//GTPase inhibitor activity;GO:0005516//calmodulin binding	GO:0043087//regulation of GTPase activity;GO:0007165//signal transduction;GO:0034314//Arp2/3 complex-mediated actin nucleation;GO:0043312//neutrophil degranulation;GO:0070493//thrombin-activated receptor signaling pathway	K05767//Ras GTPase-activating-like protein IQGAP2/3	XP_016864449.1//PREDICTED: ras GTPase-activating-like protein IQGAP2 isoform X2 [Homo sapiens];NP_001272390.1//ras GTPase-activating-like protein IQGAP2 isoform 3 [Homo sapiens];NP_001272391.1//ras GTPase-activating-like protein IQGAP2 isoform 4 [Homo sapiens];NP_006624.2//ras GTPase-activating-like protein IQGAP2 isoform 1 [Homo sapiens]	1//3;3//A2MP1
2709	1376	0.01	1.06	6.72792	4.79661e-07	Up	1.97938e-07	GJB5	GO:0005922//connexin complex;GO:0016021//integral component of membrane	NA	GO:1905867//epididymis development;GO:0008544//epidermis development;GO:0060713//labyrinthine layer morphogenesis;GO:0007154//cell communication;GO:0060708//spongiotrophoblast differentiation;GO:0060707//trophoblast giant cell differentiation	K07624//gap junction beta-5 protein	NP_005259.1//gap junction beta-5 protein [Homo sapiens]	3//A2MP1
51438	2008	0.26	27.53	6.72635	1.88919e-242	Up	3.18274e-244	MAGEC2	GO:0005634//nucleus;GO:0005730//nucleolus;GO:0005829//cytosol;GO:0005737//cytoplasm	GO:0031625//ubiquitin protein ligase binding	GO:0044257//cellular protein catabolic process;GO:0051443//positive regulation of ubiquitin-protein transferase activity	K12464//melanoma-associated antigen D1;K19482//necdin	NP_057333.1//melanoma-associated antigen C2 [Homo sapiens]	3//A2MP1
5267	1740	0.01	1.04	6.70044	9.41361e-09	Up	3.51078e-09	SERPINA4	GO:0070062//extracellular exosome;GO:0005615//extracellular space;GO:0031089//platelet dense granule lumen;GO:0005576//extracellular region	GO:0004867//serine-type endopeptidase inhibitor activity	GO:0002576//platelet degranulation	K04525//serpin peptidase inhibitor, clade A	CAD66567.1//unnamed protein product, partial [Homo sapiens];NP_001275961.1//kallistatin isoform 1 [Homo sapiens]	1//3;3//A2MP1
414060	2105	0.01	1.04	6.70044	1.81019e-10	Up	6.227e-11	TBC1D3C	GO:0012505//endomembrane system;GO:0031901//early endosome membrane;GO:0005622//intracellular;GO:0005886//plasma membrane	GO:0017137//Rab GTPase binding;GO:0005096//GTPase activator activity	GO:0006886//intracellular protein transport;GO:0090630//activation of GTPase activity;GO:0031338//regulation of vesicle fusion;GO:0061024//membrane organization	K20134//TBC1 domain family member 3	NP_001116863.3//TBC1 domain family member 3 [Homo sapiens]	6
3872	1574	0.01	1.04	6.70044	6.75547e-08	Up	2.63612e-08	KRT17	GO:0070062//extracellular exosome;GO:0045111//intermediate filament cytoskeleton;GO:0005829//cytosol;GO:0071944//cell periphery;GO:0005882//intermediate filament;GO:0005737//cytoplasm	GO:0042289//MHC class II protein binding;GO:0005198//structural molecule activity;GO:0005200//structural constituent of cytoskeleton;GO:0032395//MHC class II receptor activity	GO:0007165//signal transduction;GO:0045109//intermediate filament organization;GO:0045727//positive regulation of translation;GO:0030307//positive regulation of cell growth;GO:0031424//keratinization;GO:0070268//cornification;GO:0008544//epidermis development;GO:0031069//hair follicle morphogenesis;GO:0051798//positive regulation of hair follicle development	K07604//type I keratin, acidic	XP_008010900.1//PREDICTED: keratin, type I cytoskeletal 17 [Chlorocebus sabaeus]	2//1
1080	6132	0.07	7.16	6.67646	3.20914e-198	Up	7.26068e-200	CFTR	GO:0010008//endosome membrane;GO:0016324//apical plasma membrane;GO:0030660//Golgi-associated vesicle membrane;GO:0005737//cytoplasm;GO:0055038//recycling endosome membrane;GO:0031205//endoplasmic reticulum Sec complex;GO:0005887//integral component of plasma membrane;GO:0005829//cytosol;GO:0016021//integral component of membrane;GO:0030665//clathrin-coated vesicle membrane;GO:0055037//recycling …	GO:0015108//chloride transmembrane transporter activity;GO:0005260//intracellularly ATP-gated chloride channel activity;GO:0005524//ATP binding;GO:0042626//ATPase activity, coupled to transmembrane movement of substances;GO:0015106//bicarbonate transmembrane transporter activity;GO:0043225//ATPase-coupled anion transmembrane transporter activity;GO:0019869//chloride channel inhibitor activity;GO:…	GO:0051454//intracellular pH elevation;GO:1904322//cellular response to forskolin;GO:0006904//vesicle docking involved in exocytosis;GO:1902943//positive regulation of voltage-gated chloride channel activity;GO:0035774//positive regulation of insulin secretion involved in cellular response to glucose stimulus;GO:0045921//positive regulation of exocytosis;GO:0030301//cholesterol transport;GO:00713…	K05031//cystic fibrosis transmembrane conductance regulator [EC:3.6.3.49]	NP_000483.3//cystic fibrosis transmembrane conductance regulator [Homo sapiens]	3//A2MP1
144423	2823	0.01	1.02	6.67243	6.62337e-14	Up	1.95897e-14	GLT1D1	GO:0005829//cytosol;GO:0005576//extracellular region	GO:0016740//transferase activity	NA	NA	NP_653270.1//glycosyltransferase 1 domain-containing protein 1 precursor [Homo sapiens];XP_005253610.2//PREDICTED: glycosyltransferase 1 domain-containing protein 1 isoform X2 [Homo sapiens]	2//1
3755	2237	0.03	3.06	6.67243	1.332e-30	Up	2.29102e-31	KCNG1	GO:0016021//integral component of membrane;GO:0005886//plasma membrane;GO:0008076//voltage-gated potassium channel complex	GO:0005249//voltage-gated potassium channel activity;GO:0005267//potassium channel activity;GO:0005251//delayed rectifier potassium channel activity	GO:0006813//potassium ion transport;GO:1902259//regulation of delayed rectifier potassium channel activity;GO:0051260//protein homooligomerization;GO:0071805//potassium ion transmembrane transport	K04900//potassium voltage-gated channel subfamily G member 1	NP_002228.2//potassium voltage-gated channel subfamily G member 1 [Homo sapiens]	3//A2MP1
4137	6088	0.01	0.99	6.62936	1.79381e-27	Up	3.36026e-28	MAPT	GO:0030424//axon;GO:1904115//axon cytoplasm;GO:0005874//microtubule;GO:0016607//nuclear speck;GO:0030673//axolemma;GO:0005737//cytoplasm;GO:0043005//neuron projection;GO:0044297//cell body;GO:0005875//microtubule associated complex;GO:0005829//cytosol;GO:0005886//plasma membrane	GO:0003779//actin binding;GO:0034452//dynactin binding;GO:0003677//DNA binding;GO:0034185//apolipoprotein binding;GO:0008017//microtubule binding	GO:0000226//microtubule cytoskeleton organization;GO:1990000//amyloid fibril formation;GO:0031175//neuron projection development;GO:0006919//activation of cysteine-type endopeptidase activity involved in apoptotic process;GO:0098930//axonal transport;GO:0048143//astrocyte activation	K04380//microtubule-associated protein tau	NP_001116539.1//microtubule-associated protein tau isoform 5 [Homo sapiens];NP_058518.1//microtubule-associated protein tau isoform 3 [Homo sapiens];NP_058519.3//microtubule-associated protein tau isoform 1 [Homo sapiens];NP_058525.1//microtubule-associated protein tau isoform 4 [Homo sapiens];NP_005901.2//microtubule-associated protein tau isoform 2 [Homo sapiens];NP_001190180.1//microtubule-ass…	1//3;4;3//A2MP1;5
5321	2940	0.01	0.96	6.58496	1.28091e-13	Up	3.83604e-14	PLA2G4A	GO:0005783//endoplasmic reticulum;GO:0005811//lipid droplet;GO:0005794//Golgi apparatus;GO:0005829//cytosol;GO:0031410//cytoplasmic vesicle;GO:0005743//mitochondrial inner membrane;GO:0005789//endoplasmic reticulum membrane;GO:0005737//cytoplasm	GO:0005544//calcium-dependent phospholipid binding;GO:0047498//calcium-dependent phospholipase A2 activity;GO:0008970//phosphatidylcholine 1-acylhydrolase activity;GO:0004623//phospholipase A2 activity;GO:0004622//lysophospholipase activity;GO:0046872//metal ion binding;GO:0102567//phospholipase A2 activity (consuming 1,2-dipalmitoylphosphatidylcholine);GO:0005509//calcium ion binding;GO:0102568/…	GO:0019369//arachidonic acid metabolic process;GO:0042127//regulation of cell proliferation;GO:0006654//phosphatidic acid biosynthetic process;GO:0036152//phosphatidylethanolamine acyl-chain remodeling;GO:0050482//arachidonic acid secretion;GO:0036151//phosphatidylcholine acyl-chain remodeling;GO:0009395//phospholipid catabolic process;GO:0046456//icosanoid biosynthetic process;GO:0036150//phosph…	K16342//cytosolic phospholipase A2 [EC:3.1.1.4]	NP_077734.1//cytosolic phospholipase A2 isoform 1 [Homo sapiens];NP_001298122.1//cytosolic phospholipase A2 isoform 2 [Homo sapiens]	1//3;2//1
5801	2650	0.01	0.95	6.56986	3.47288e-12	Up	1.10447e-12	PTPRR	GO:0005615//extracellular space;GO:0005829//cytosol;GO:0016021//integral component of membrane;GO:0030054//cell junction;GO:0005886//plasma membrane;GO:0048471//perinuclear region of cytoplasm	GO:0005001//transmembrane receptor protein tyrosine phosphatase activity;GO:0004725//protein tyrosine phosphatase activity;GO:0019901//protein kinase binding	GO:0070373//negative regulation of ERK1 and ERK2 cascade;GO:0038128//ERBB2 signaling pathway;GO:0006470//protein dephosphorylation;GO:0001701//in utero embryonic development;GO:0010633//negative regulation of epithelial cell migration	K04458//receptor-type tyrosine-protein phosphatase R [EC:3.1.3.48]	XP_004845100.2//receptor-type tyrosine-protein phosphatase R isoform X1 [Heterocephalus glaber];NP_001193945.1//receptor-type tyrosine-protein phosphatase R isoform 4 [Homo sapiens];NP_001193944.1//receptor-type tyrosine-protein phosphatase R isoform 3 [Homo sapiens];XP_011536917.1//PREDICTED: receptor-type tyrosine-protein phosphatase R isoform X1 [Homo sapiens]	1//3;3//A2MP1;2//1
563	1278	0.01	0.95	6.56986	6.52915e-06	Up	2.91036e-06	AZGP1	GO:0031012//extracellular matrix;GO:0070062//extracellular exosome;GO:0005634//nucleus;GO:0005615//extracellular space;GO:0005576//extracellular region;GO:0005886//plasma membrane	GO:0008320//protein transmembrane transporter activity;GO:0004540//ribonuclease activity	GO:0055085//transmembrane transport;GO:0007155//cell adhesion;GO:0001895//retina homeostasis;GO:0001580//detection of chemical stimulus involved in sensory perception of bitter taste;GO:0008285//negative regulation of cell proliferation	K06751//major histocompatibility complex, class I	NP_001176.1//zinc-alpha-2-glycoprotein precursor [Homo sapiens]	3//A2MP1
5270	2256	0.29	27.11	6.54663	8.89441e-268	Up	1.29289e-269	SERPINE2	GO:0031012//extracellular matrix;GO:0005615//extracellular space;GO:0031091//platelet alpha granule;GO:0005829//cytosol;GO:0031594//neuromuscular junction;GO:0031232//extrinsic component of external side of plasma membrane;GO:0005576//extracellular region;GO:1903561//extracellular vesicle	GO:0004867//serine-type endopeptidase inhibitor activity;GO:0008201//heparin binding;GO:0005539//glycosaminoglycan binding;GO:0005102//receptor binding	GO:0045861//negative regulation of proteolysis;GO:0007596//blood coagulation;GO:0021683//cerebellar granular layer morphogenesis;GO:0042177//negative regulation of protein catabolic process;GO:0045879//negative regulation of smoothened signaling pathway;GO:0010955//negative regulation of protein processing;GO:0030334//regulation of cell migration;GO:0010766//negative regulation of sodium ion tran…	K16643//glia-derived nexin	NP_001130002.1//glia-derived nexin isoform c precursor [Homo sapiens];XP_005246698.1//PREDICTED: glia-derived nexin isoform X1 [Homo sapiens]	1//3;3//A2MP1
1674	2268	0.01	0.93	6.53916	3.48856e-10	Up	1.21936e-10	DES	GO:0070062//extracellular exosome;GO:0005634//nucleus;GO:0045111//intermediate filament cytoskeleton;GO:0031594//neuromuscular junction;GO:0005882//intermediate filament;GO:0097512//cardiac myofibril;GO:0005916//fascia adherens;GO:0030018//Z disc;GO:0005829//cytosol;GO:0042383//sarcolemma;GO:0014704//intercalated disc	GO:0042802//identical protein binding;GO:0008092//cytoskeletal protein binding;GO:0005198//structural molecule activity;GO:0005200//structural constituent of cytoskeleton	GO:0030049//muscle filament sliding;GO:0045109//intermediate filament organization;GO:0008016//regulation of heart contraction;GO:0006936//muscle contraction;GO:0007010//cytoskeleton organization	K07610//desmin	XP_007964574.1//PREDICTED: desmin [Chlorocebus sabaeus]	3//A2MP1
221458	2264	0.01	0.93	6.53916	5.98503e-09	Up	2.21026e-09	KIF6	GO:0005874//microtubule;GO:0001673//male germ cell nucleus;GO:0005737//cytoplasm;GO:0005871//kinesin complex	GO:0005524//ATP binding;GO:0003777//microtubule motor activity;GO:0008017//microtubule binding;GO:0016887//ATPase activity	GO:0007018//microtubule-based movement	K10397//kinesin family member 6/9	EAX03994.1//hCG2041191, isoform CRA_b, partial [Homo sapiens];NP_001275950.1//kinesin-like protein KIF6 isoform 3 [Homo sapiens];NP_001275949.1//kinesin-like protein KIF6 isoform 2 [Homo sapiens];NP_659464.3//kinesin-like protein KIF6 isoform 1 [Homo sapiens];XP_011727655.1//PREDICTED: kinesin-like protein KIF6 isoform X1 [Macaca nemestrina];XP_016865916.1//PREDICTED: kinesin-like protein KIF6 is…	1//3;2//1;5
115123	4196	4.2	3.49	-0.267162	0.0533735	*	0.0350424	MARCHF3	GO:0005768//endosome;GO:0031901//early endosome membrane;GO:0016021//integral component of membrane;GO:0005764//lysosome;GO:0030659//cytoplasmic vesicle membrane	GO:0008270//zinc ion binding;GO:0016740//transferase activity;GO:0016874//ligase activity	GO:0016567//protein ubiquitination;GO:0006897//endocytosis	K10658//E3 ubiquitin-protein ligase MARCH3 [EC:2.3.2.27]	NP_848545.1//E3 ubiquitin-protein ligase MARCH3 [Homo sapiens]	4
4939	3076	0.09	8.01	6.47573	6.74302e-108	Up	3.3711e-109	OAS2	GO:0016020//membrane;GO:0043231//intracellular membrane-bounded organelle;GO:0005654//nucleoplasm;GO:0005783//endoplasmic reticulum;GO:0005829//cytosol;GO:0005739//mitochondrion;GO:0005737//cytoplasm;GO:0048471//perinuclear region of cytoplasm	GO:0046872//metal ion binding;GO:0005524//ATP binding;GO:0008270//zinc ion binding;GO:0001730//2'-5'-oligoadenylate synthetase activity;GO:0016740//transferase activity;GO:0003725//double-stranded RNA binding	GO:0006401//RNA catabolic process;GO:0060333//interferon-gamma-mediated signaling pathway;GO:0060337//type I interferon signaling pathway;GO:0006486//protein glycosylation;GO:0051607//defense response to virus;GO:0006139//nucleobase-containing compound metabolic process;GO:0006955//immune response;GO:0006164//purine nucleotide biosynthetic process;GO:0009615//response to virus;GO:0018377//protein…	K14216//2'-5'-oligoadenylate synthetase [EC:2.7.7.84]	NP_001027903.1//2'-5'-oligoadenylate synthase 2 isoform 3 [Homo sapiens];NP_002526.2//2'-5'-oligoadenylate synthase 2 isoform 2 [Homo sapiens];EAW98026.1//2'-5'-oligoadenylate synthetase 2, 69/71kDa, isoform CRA_a [Homo sapiens]	1//3;2//1
5178	8381	0.01	0.89	6.47573	4.39049e-36	Up	6.59562e-37	PEG3	GO:0005634//nucleus;GO:0005737//cytoplasm;GO:0005776//autophagosome	GO:0000981//RNA polymerase II transcription factor activity, sequence-specific DNA binding;GO:0046872//metal ion binding;GO:0003700//DNA binding transcription factor activity;GO:0003676//nucleic acid binding	GO:0000122//negative regulation of transcription from RNA polymerase II promoter;GO:0045944//positive regulation of transcription from RNA polymerase II promoter;GO:0006915//apoptotic process	K09230//SCAN domain-containing zinc finger protein	EAW72477.1//hCG1685807, isoform CRA_d [Homo sapiens];NP_006201.1//paternally-expressed gene 3 protein isoform 1 [Homo sapiens]	1//3;2//1
57574	4466	0.01	0.01	0	0.579212	*	0.52158	MARCHF4	GO:0005795//Golgi stack;GO:0016021//integral component of membrane;GO:0005802//trans-Golgi network;GO:0000139//Golgi membrane	GO:0008270//zinc ion binding;GO:0004842//ubiquitin-protein transferase activity	NA	K10659//E3 ubiquitin-protein ligase MARCH4/9/11 [EC:2.3.2.27]	NP_065865.1//E3 ubiquitin-protein ligase MARCH4 precursor [Homo sapiens]	2//1
2348	982	0.18	15.84	6.45943	1.11256e-63	Up	9.77768e-65	FOLR1	GO:0016020//membrane;GO:0016323//basolateral plasma membrane;GO:0016324//apical plasma membrane;GO:0031526//brush border membrane;GO:0033116//endoplasmic reticulum-Golgi intermediate compartment membrane;GO:0000139//Golgi membrane;GO:0005887//integral component of plasma membrane;GO:0016021//integral component of membrane;GO:0046658//anchored component of plasma membrane;GO:0005886//plasma membra…	GO:0005542//folic acid binding;GO:0051870//methotrexate binding;GO:0004872//receptor activity;GO:0008517//folic acid transmembrane transporter activity;GO:0008144//drug binding;GO:0061714//folic acid receptor activity	GO:0031103//axon regeneration;GO:0071231//cellular response to folic acid;GO:0061626//pharyngeal arch artery morphogenesis;GO:0015884//folic acid transport;GO:0061713//anterior neural tube closure;GO:0048208//COPII vesicle coating;GO:0017015//regulation of transforming growth factor beta receptor signaling pathway;GO:0001947//heart looping;GO:0060828//regulation of canonical Wnt signaling pathway…	K13649//folate receptor	NP_000793.1//folate receptor alpha precursor [Homo sapiens]	3//A2MP1;2//1
283710	1044	0.01	0.87	6.44294	0.000168368	Up	8.37948e-05	LOC283710	NA	NA	NA	NA	NP_001230467.1//uncharacterized protein LOC283710 [Homo sapiens]	2//1
54708	3941	11.13	10.18	-0.128716	0.14508	*	0.103449	MARCHF5	GO:0016020//membrane;GO:0005783//endoplasmic reticulum;GO:0016021//integral component of membrane;GO:0005739//mitochondrion;GO:0005789//endoplasmic reticulum membrane;GO:0005741//mitochondrial outer membrane	GO:0051020//GTPase binding;GO:0008270//zinc ion binding;GO:0016874//ligase activity;GO:0004842//ubiquitin-protein transferase activity	GO:0090344//negative regulation of cell aging;GO:0090141//positive regulation of mitochondrial fission;GO:0070585//protein localization to mitochondrion;GO:0090140//regulation of mitochondrial fission;GO:0051865//protein autoubiquitination;GO:0000209//protein polyubiquitination	K10660//E3 ubiquitin-protein ligase MARCH5 [EC:2.3.2.27]	XP_022355347.1//E3 ubiquitin-protein ligase MARCH5 [Enhydra lutris kenyoni]	4
222171	1673	0.01	0.86	6.42626	4.79731e-07	Up	1.97938e-07	PRR15	NA	NA	GO:0007275//multicellular organism development	K13909//mucin-7;K19941//synapsin;K14000//ribosome-binding protein 1	NP_787083.1//proline-rich protein 15 [Homo sapiens]	1//3;2//1
3934	863	1.45	121.19	6.38507	0	Up	0	LCN2	NA	NA	NA	K21129//lipocalin 2	EAW87748.1//lipocalin 2 (oncogene 24p3), isoform CRA_a [Homo sapiens]	4
347442	3447	0.01	0.83	6.37504	6.62065e-14	Up	1.95897e-14	DCAF8L2	NA	NA	NA	K11804//WD repeat-containing protein 42A	XP_011790538.1//PREDICTED: DDB1- and CUL4-associated factor 8-like protein 2 [Colobus angolensis palliatus]	1//3
10299	9697	9.37	7.76	-0.271992	2.51494e-06	*	1.08478e-06	MARCHF6	GO:0016020//membrane;GO:0005783//endoplasmic reticulum;GO:0000835//ER ubiquitin ligase complex;GO:0030176//integral component of endoplasmic reticulum membrane;GO:0016021//integral component of membrane;GO:0005789//endoplasmic reticulum membrane;GO:0044322//endoplasmic reticulum quality control compartment	GO:0008270//zinc ion binding;GO:1990381//ubiquitin-specific protease binding;GO:1904264//ubiquitin protein ligase activity involved in ERAD pathway;GO:0019899//enzyme binding;GO:0016874//ligase activity;GO:0004842//ubiquitin-protein transferase activity;GO:0031624//ubiquitin conjugating enzyme binding	GO:0070936//protein K48-linked ubiquitination;GO:0036503//ERAD pathway;GO:1904380//endoplasmic reticulum mannose trimming;GO:0030433//ubiquitin-dependent ERAD pathway;GO:0010498//proteasomal protein catabolic process	K10661//E3 ubiquitin-protein ligase MARCH6 [EC:2.3.2.27]	NP_005876.2//E3 ubiquitin-protein ligase MARCH6 isoform 1 [Homo sapiens];NP_001257589.1//E3 ubiquitin-protein ligase MARCH6 isoform 2 [Homo sapiens];NP_001257590.1//E3 ubiquitin-protein ligase MARCH6 isoform 3 [Homo sapiens]	1//3;3//A2MP1
441234	5210	0.01	0.81	6.33985	5.54857e-19	Up	1.35694e-19	ZNF716	NA	NA	NA	K09228//KRAB domain-containing zinc finger protein	XP_016792580.1//PREDICTED: LOW QUALITY PROTEIN: zinc finger protein 85 [Pan troglodytes]	1//3
283212	1952	0.01	0.8	6.32193	1.30056e-07	Up	5.16204e-08	KLHL35	GO:0031463//Cul3-RING ubiquitin ligase complex	NA	GO:0016567//protein ubiquitination	K10461//kelch-like protein 24/35	XP_011543256.1//PREDICTED: kelch-like protein 35 isoform X1 [Homo sapiens]	2//1
64844	3536	38.11	30.63	-0.315224	4.05743e-11	*	1.35503e-11	MARCHF7	NA	GO:0008270//zinc ion binding;GO:0016740//transferase activity	GO:0042130//negative regulation of T cell proliferation;GO:0016567//protein ubiquitination;GO:0002643//regulation of tolerance induction	K10662//E3 ubiquitin-protein ligase MARCH7 [EC:2.3.2.27]	NP_001269736.1//E3 ubiquitin-protein ligase MARCH7 isoform c [Homo sapiens];XP_008997084.1//PREDICTED: E3 ubiquitin-protein ligase MARCH7 isoform X4 [Callithrix jacchus];NP_073737.1//E3 ubiquitin-protein ligase MARCH7 isoform a [Homo sapiens]	1//3;3//A2MP1
118611	3013	0.01	0.79	6.30378	1.30155e-11	Up	4.23508e-12	C10orf90	GO:0005654//nucleoplasm;GO:0005829//cytosol;GO:0005813//centrosome;GO:0015629//actin cytoskeleton;GO:0005886//plasma membrane;GO:0005737//cytoplasm	GO:0042826//histone deacetylase binding;GO:0051393//alpha-actinin binding	NA	K16773//fragile-site associated tumor suppressor	NP_001337850.1//centrosomal protein C10orf90 isoform 1 [Homo sapiens];NP_001337851.1//centrosomal protein C10orf90 isoform 3 [Homo sapiens];NP_001337852.1//centrosomal protein C10orf90 isoform 4 [Homo sapiens];NP_001004298.2//centrosomal protein C10orf90 isoform 2 [Homo sapiens]	1//3;3//A2MP1
79974	4428	0.02	1.57	6.29462	2.71133e-30	Up	4.69808e-31	CPED1	GO:0005783//endoplasmic reticulum	NA	NA	NA	NP_079189.4//cadherin-like and PC-esterase domain-containing protein 1 isoform 1 precursor [Homo sapiens];NP_001099003.1//cadherin-like and PC-esterase domain-containing protein 1 isoform 2 precursor [Homo sapiens];XP_010380604.1//PREDICTED: cadherin-like and PC-esterase domain-containing protein 1 isoform X2 [Rhinopithecus roxellana]	1//3;4
339479	2742	0.01	0.78	6.2854	1.80987e-10	Up	6.227e-11	BRINP3	GO:0030425//dendrite;GO:0005783//endoplasmic reticulum;GO:0005576//extracellular region;GO:0005739//mitochondrion;GO:0043025//neuronal cell body	NA	GO:0071300//cellular response to retinoic acid;GO:0045666//positive regulation of neuron differentiation;GO:0045930//negative regulation of mitotic cell cycle;GO:0007050//cell cycle arrest	K15164//mediator of RNA polymerase II transcription subunit 13	XP_016789866.1//PREDICTED: BMP/retinoic acid-inducible neural-specific protein 3 isoform X2 [Pan troglodytes];NP_950252.1//BMP/retinoic acid-inducible neural-specific protein 3 isoform 1 precursor [Homo sapiens]	1//3;2//1
3914	4135	0.16	12.39	6.27496	2.95675e-226	Up	5.61066e-228	LAMB3	GO:0005576//extracellular region;GO:0005610//laminin-5 complex	GO:0005198//structural molecule activity;GO:0032403//protein complex binding	GO:0022617//extracellular matrix disassembly;GO:0008544//epidermis development;GO:0007155//cell adhesion;GO:0030198//extracellular matrix organization;GO:0050873//brown fat cell differentiation;GO:0035987//endodermal cell differentiation;GO:0031581//hemidesmosome assembly	K06244//laminin, beta 3	NP_000219.2//laminin subunit beta-3 precursor [Homo sapiens];XP_017743801.1//PREDICTED: laminin subunit beta-3 [Rhinopithecus bieti]	1//3;2//1
1826	8569	0.01	0.77	6.26679	4.84356e-32	Up	8.03922e-33	DSCAM	NA	NA	NA	K06767//Down syndrome cell adhesion molecule	XP_019275696.1//PREDICTED: Down syndrome cell adhesion molecule, partial [Panthera pardus]	4;2//1
220972	5015	6.97	11.68	0.74481	2.96674e-23	*	6.34416e-24	MARCHF8	GO:0005765//lysosomal membrane;GO:0005768//endosome;GO:0031901//early endosome membrane;GO:0016021//integral component of membrane;GO:0005764//lysosome;GO:0030659//cytoplasmic vesicle membrane	GO:0042289//MHC class II protein binding;GO:0061630//ubiquitin protein ligase activity;GO:0008270//zinc ion binding;GO:0004842//ubiquitin-protein transferase activity	GO:0045347//negative regulation of MHC class II biosynthetic process;GO:0002495//antigen processing and presentation of peptide antigen via MHC class II;GO:0000209//protein polyubiquitination;GO:0002250//adaptive immune response	K10656//E3 ubiquitin-protein ligase MARCH1/8 [EC:2.3.2.27]	NP_001269795.1//E3 ubiquitin-protein ligase MARCH8 isoform b [Homo sapiens];NP_659458.2//E3 ubiquitin-protein ligase MARCH8 isoform a [Homo sapiens]	1//3;2//1;5
92979	2985	7.91	12.44	0.653237	9.16941e-12	*	2.96408e-12	MARCHF9	NA	NA	NA	K10659//E3 ubiquitin-protein ligase MARCH4/9/11 [EC:2.3.2.27]	AAH50397.1//MARCH9 protein, partial [Homo sapiens]	5
91133	3585	0.01	0.76	6.24793	2.47608e-13	Up	7.51168e-14	L3MBTL4	GO:0005634//nucleus	GO:0008270//zinc ion binding;GO:0003700//DNA binding transcription factor activity	GO:0016569//covalent chromatin modification;GO:0006351//transcription, DNA-templated	K11465//sex comb on midleg-like protein 2;K11461//polycomb protein SCMH1	XP_011524059.1//PREDICTED: lethal(3)malignant brain tumor-like protein 4 isoform X1 [Homo sapiens];NP_001317488.1//lethal(3)malignant brain tumor-like protein 4 isoform 2 [Homo sapiens];NP_775735.2//lethal(3)malignant brain tumor-like protein 4 isoform 1 [Homo sapiens]	1//3;3//A2MP1
162333	3476	0.01	0.12	3.58496	0.015255	*	0.00925116	MARCHF10	NA	GO:0008270//zinc ion binding	NA	K10665//E3 ubiquitin-protein ligase MARCH10 [EC:2.3.2.27]	XP_016788190.1//PREDICTED: probable E3 ubiquitin-protein ligase MARCH10 isoform X6 [Pan troglodytes];XP_021529414.1//probable E3 ubiquitin-protein ligase MARCH10 [Aotus nancymaae];XP_003811371.1//PREDICTED: probable E3 ubiquitin-protein ligase MARCH10 isoform X1 [Pan paniscus];XP_001145535.2//PREDICTED: probable E3 ubiquitin-protein ligase MARCH10 isoform X1 [Pan troglodytes]	1//3;3//A2MP1;2//1
6678	3603	0.04	3.02	6.2384	2.01384e-48	Up	2.3345e-49	SPARC	GO:0005615//extracellular space;GO:0016363//nuclear matrix;GO:0005737//cytoplasm;GO:0031093//platelet alpha granule lumen;GO:0009986//cell surface;GO:0031091//platelet alpha granule;GO:0005576//extracellular region;GO:0005604//basement membrane;GO:0071682//endocytic vesicle lumen;GO:0031092//platelet alpha granule membrane	GO:0005518//collagen binding;GO:0005509//calcium ion binding;GO:0050840//extracellular matrix binding	GO:0030324//lung development;GO:0034097//response to cytokine;GO:0032496//response to lipopolysaccharide;GO:0010595//positive regulation of endothelial cell migration;GO:0001503//ossification;GO:0009629//response to gravity;GO:0045471//response to ethanol;GO:0002576//platelet degranulation;GO:0071363//cellular response to growth factor stimulus;GO:0048839//inner ear development;GO:0051384//respon…	K21125//mucin-5AC	XP_021563986.1//SPARC isoform X3 [Carlito syrichta];NP_001296373.1//SPARC isoform 3 precursor [Homo sapiens]	1//3;3//A2MP1
28232	3872	0.02	1.49	6.21917	4.72985e-26	Up	9.2054e-27	SLCO3A1	GO:0005887//integral component of plasma membrane;GO:0016021//integral component of membrane;GO:0005886//plasma membrane	GO:0005215//transporter activity;GO:0015347//sodium-independent organic anion transmembrane transporter activity	GO:0043252//sodium-independent organic anion transport;GO:0006811//ion transport;GO:0015732//prostaglandin transport	K14353//solute carrier organic anion transporter family, member 3A	NP_037404.2//solute carrier organic anion transporter family member 3A1 isoform 1 [Homo sapiens];NP_001138516.1//solute carrier organic anion transporter family member 3A1 isoform 2 [Homo sapiens]	1//3;3//A2MP1
56659	2587	0.01	0.74	6.20945	2.51991e-09	Up	9.15578e-10	KCNK13	GO:0005887//integral component of plasma membrane;GO:0016021//integral component of membrane;GO:0005886//plasma membrane	GO:0005244//voltage-gated ion channel activity;GO:0005267//potassium channel activity;GO:0022841//potassium ion leak channel activity	GO:0030322//stabilization of membrane potential;GO:0071805//potassium ion transmembrane transport	K04922//potassium channel subfamily K member 13	NP_071337.2//potassium channel subfamily K member 13 [Homo sapiens]	3//A2MP1
135250	2099	0.01	0.74	6.20945	1.30036e-07	Up	5.16204e-08	RAET1E	GO:0016021//integral component of membrane;GO:0005576//extracellular region;GO:0005886//plasma membrane	GO:0046703//natural killer cell lectin-like receptor binding	GO:0001913//T cell mediated cytotoxicity;GO:0042267//natural killer cell mediated cytotoxicity;GO:0050776//regulation of immune response	K07987//retinoic acid early transcript 1	NP_001230256.1//NKG2D ligand 4 isoform 3 precursor [Homo sapiens];XP_003811565.1//PREDICTED: NKG2D ligand 4 isoform X4 [Pan paniscus];NP_631904.1//NKG2D ligand 4 isoform 1 precursor [Homo sapiens];XP_008962157.1//PREDICTED: NKG2D ligand 4 isoform X3 [Pan paniscus]	1//3;2//1
1731	1609	0.65	0.98	0.592342	0.275033	*	0.210348	SEPTIN1	GO:0005815//microtubule organizing center;GO:0072687//meiotic spindle;GO:0005737//cytoplasm;GO:0030496//midbody	GO:0042802//identical protein binding;GO:0005525//GTP binding	GO:0007056//spindle assembly involved in female meiosis;GO:0051311//meiotic metaphase plate congression;GO:0051301//cell division;GO:0007049//cell cycle	K13737//septin 1	XP_016878480.1//PREDICTED: septin-1 isoform X1 [Homo sapiens];NP_443070.5//septin-1 [Homo sapiens]	4
285671	5761	0.01	0.73	6.18982	5.54995e-19	Up	1.35694e-19	RNF180	GO:0005635//nuclear envelope;GO:0005622//intracellular;GO:0016021//integral component of membrane;GO:0005789//endoplasmic reticulum membrane	GO:0061630//ubiquitin protein ligase activity;GO:0046872//metal ion binding;GO:0031624//ubiquitin conjugating enzyme binding	GO:0042428//serotonin metabolic process;GO:0030534//adult behavior;GO:0032436//positive regulation of proteasomal ubiquitin-dependent protein catabolic process;GO:0042415//norepinephrine metabolic process;GO:0000209//protein polyubiquitination	K15708//E3 ubiquitin-protein ligase RNF180 [EC:2.3.2.27]	XP_527201.6//PREDICTED: E3 ubiquitin-protein ligase RNF180 isoform X1 [Pan troglodytes]	1//3;4;2//1
5414	1759	0.27	0.75	1.47393	0.0184113	*	0.0113064	SEPTIN4	GO:0097227//sperm annulus;GO:0031105//septin complex;GO:0005634//nucleus;GO:0005654//nucleoplasm;GO:0043209//myelin sheath;GO:0005739//mitochondrion	GO:0000287//magnesium ion binding;GO:0005198//structural molecule activity;GO:0005525//GTP binding;GO:0042803//protein homodimerization activity;GO:0003924//GTPase activity	GO:0030382//sperm mitochondrion organization;GO:0031398//positive regulation of protein ubiquitination;GO:0051260//protein homooligomerization;GO:0007420//brain development;GO:0006915//apoptotic process;GO:0043065//positive regulation of apoptotic process;GO:2001244//positive regulation of intrinsic apoptotic signaling pathway;GO:0051301//cell division;GO:0048240//sperm capacitation;GO:0007049//c…	K16943//septin 4	NP_001185642.1//septin-4 isoform 4 [Homo sapiens];NP_536340.1//septin-4 isoform 2 [Homo sapiens];NP_001243711.1//septin-4 isoform 5 [Homo sapiens];NP_004565.1//septin-4 isoform 1 [Homo sapiens];XP_006722012.1//PREDICTED: septin-4 isoform X1 [Homo sapiens];XP_011731354.1//PREDICTED: uncharacterized protein LOC105476826 isoform X1 [Macaca nemestrina]	4;1//3;3//A2MP1
8854	3210	0.01	0.72	6.16993	2.51438e-11	Up	8.29308e-12	ALDH1A2	GO:0005829//cytosol;GO:0005737//cytoplasm;GO:0048471//perinuclear region of cytoplasm	GO:0004028//3-chloroallyl aldehyde dehydrogenase activity;GO:0001758//retinal dehydrogenase activity;GO:0016918//retinal binding;GO:0016491//oxidoreductase activity;GO:0004029//aldehyde dehydrogenase (NAD) activity	GO:0033339//pectoral fin development;GO:0060324//face development;GO:0048385//regulation of retinoic acid receptor signaling pathway;GO:0048738//cardiac muscle tissue development;GO:0007494//midgut development;GO:0001568//blood vessel development;GO:0042573//retinoic acid metabolic process;GO:0042904//9-cis-retinoic acid biosynthetic process;GO:0043065//positive regulation of apoptotic process;GO…	K07249//retinal dehydrogenase [EC:1.2.1.36]	XP_007439004.1//PREDICTED: retinal dehydrogenase 2 isoform X1 [Python bivittatus];NP_733797.1//retinal dehydrogenase 2 isoform 2 [Homo sapiens];XP_005998796.2//PREDICTED: retinal dehydrogenase 2 isoform X1 [Latimeria chalumnae]	1//3;3//A2MP1;2//1
28231	2796	0.05	3.57	6.15785	7.11768e-44	Up	9.08216e-45	SLCO4A1	NA	NA	NA	K14354//solute carrier organic anion transporter family, member 4A	XP_003904570.1//solute carrier organic anion transporter family member 4A1 [Papio anubis]	3//A2MP1
55713	4013	0.01	0.71	6.14975	6.62201e-14	Up	1.95897e-14	ZNF334	GO:0005634//nucleus;GO:0005622//intracellular	GO:0046872//metal ion binding;GO:0003677//DNA binding;GO:0003700//DNA binding transcription factor activity;GO:0003676//nucleic acid binding	GO:0006355//regulation of transcription, DNA-templated;GO:0006351//transcription, DNA-templated	K09228//KRAB domain-containing zinc finger protein	XP_016883422.1//PREDICTED: zinc finger protein 334 isoform X1 [Homo sapiens];NP_001340754.1//zinc finger protein 334 isoform e [Homo sapiens];EHH19624.1//hypothetical protein EGK_02326 [Macaca mulatta];NP_060572.3//zinc finger protein 334 isoform a [Homo sapiens]	1//3;2//1;5
23157	4130	24.25	29.16	0.266006	7.62098e-08	*	2.98452e-08	SEPTIN6	GO:0031105//septin complex	GO:0005525//GTP binding	NA	K16939//septin 6/8/11	XP_004405275.1//PREDICTED: septin-6 isoform X4 [Odobenus rosmarus divergens];XP_007537275.1//PREDICTED: septin-6 isoform X1 [Erinaceus europaeus];XP_015842582.1//PREDICTED: septin-6 isoform X1 [Peromyscus maniculatus bairdii];XP_007537276.1//PREDICTED: septin-6 isoform X2 [Erinaceus europaeus]	3//A2MP1;5
23176	4313	4.19	5.61	0.421051	0.000393416	*	0.00020202	SEPTIN8	NA	NA	NA	K16939//septin 6/8/11	AAO13880.1//septin SEPT8_v3, partial [Homo sapiens];XP_017387928.1//PREDICTED: septin-8 isoform X4 [Cebus capucinus imitator];XP_017387929.1//PREDICTED: septin-8 isoform X5 [Cebus capucinus imitator];XP_004745056.1//PREDICTED: septin-8 isoform X3 [Mustela putorius furo];AAG09407.1//septin 2, partial [Homo sapiens];AAO13879.1//septin SEPT8_v2, partial [Homo sapiens]	1//3
85442	2539	0.06	4.16	6.11548	1.97228e-46	Up	2.38348e-47	KNDC1	GO:0030425//dendrite;GO:0043204//perikaryon;GO:0043025//neuronal cell body;GO:0032045//guanyl-nucleotide exchange factor complex	GO:0005088//Ras guanyl-nucleotide exchange factor activity	GO:0050773//regulation of dendrite development;GO:0007264//small GTPase mediated signal transduction;GO:0001934//positive regulation of protein phosphorylation;GO:0048814//regulation of dendrite morphogenesis;GO:0021707//cerebellar granule cell differentiation	K06689//ubiquitin-conjugating enzyme E2 D [EC:2.3.2.23];K12581//CCR4-NOT transcription complex subunit 7/8;K16628//collagen, type VII, alpha;K04957//hyperpolarization activated cyclic nucleotide-gated potassium channel 4;K11447//histone demethylase [EC:1.14.11.-];K14317//nuclear pore complex protein Nup214;K01064//wingless-type MMTV integration site family, member 9	NP_689856.6//protein very KIND isoform 1 [Homo sapiens];NP_001334793.1//protein very KIND isoform 2 [Homo sapiens];NP_001334795.1//protein very KIND isoform 4 [Homo sapiens];NP_001334794.1//protein very KIND isoform 3 [Homo sapiens]	1//3;7
10801	3763	41.18	27.64	-0.575186	2.96281e-36	*	4.41484e-37	SEPTIN9	GO:0005874//microtubule;GO:0005737//cytoplasm;GO:0048471//perinuclear region of cytoplasm;GO:0097730//non-motile cilium;GO:0031105//septin complex;GO:0001725//stress fiber;GO:0015629//actin cytoskeleton;GO:0005930//axoneme	GO:0005525//GTP binding;GO:0003924//GTPase activity;GO:0045296//cadherin binding	GO:0051291//protein heterooligomerization;GO:1902857//positive regulation of non-motile cilium assembly;GO:0051301//cell division;GO:0007049//cell cycle	K16938//septin 3/9/12	XP_016788471.1//PREDICTED: septin-9 isoform X3 [Pan troglodytes];XP_008969808.1//PREDICTED: septin-9 isoform X5 [Pan paniscus];ALQ33996.1//septin 9 isoform 3, partial [Homo sapiens];NP_001106963.1//septin-9 isoform a [Homo sapiens];XP_011522508.1//PREDICTED: septin-9 isoform X2 [Homo sapiens];DAA18161.1//TPA: OVARIAN/Breast septin gamma-like [Bos taurus];XP_011718308.1//PREDICTED: septin-9 isofor…	4;1//3
151011	3548	22.17	18.34	-0.273615	4.7535e-08	*	1.84364e-08	SEPTIN10	GO:0005856//cytoskeleton;GO:0005737//cytoplasm	GO:0005525//GTP binding	GO:0051301//cell division;GO:0007049//cell cycle	K16940//septin 10	AAH50345.2//SEPT10 protein [Homo sapiens];NP_001039641.1//septin-10 [Bos taurus];XP_012578710.1//PREDICTED: LOW QUALITY PROTEIN: septin-10 [Condylura cristata];XP_005415300.2//PREDICTED: septin-10 isoform X1 [Chinchilla lanigera];EPQ19193.1//Septin-10 [Myotis brandtii];XP_011509003.1//PREDICTED: septin-10 isoform X6 [Homo sapiens];NP_001308435.1//septin-10 isoform 12 [Homo sapiens];XP_011509005.1…	4;1//3;3//A2MP1
22998	6185	0.05	3.4	6.08746	1.61056e-92	Up	9.56032e-94	LIMCH1	NA	GO:0003779//actin binding;GO:0046872//metal ion binding	GO:0031032//actomyosin structure organization	K06084//F-box protein 20	NP_001317603.1//LIM and calponin homology domains-containing protein 1 isoform i [Homo sapiens];NP_001276051.1//LIM and calponin homology domains-containing protein 1 isoform f [Homo sapiens];NP_001106188.1//LIM and calponin homology domains-containing protein 1 isoform b [Homo sapiens];NP_001317720.1//LIM and calponin homology domains-containing protein 1 isoform p [Homo sapiens];NP_055803.2//LI…	4;1//3;3//A2MP1;2//1
6622	3215	0.01	0.68	6.08746	9.35168e-11	Up	3.17998e-11	SNCA	GO:0016020//membrane;GO:0030424//axon;GO:0005634//nucleus;GO:0005615//extracellular space;GO:0005938//cell cortex;GO:0030054//cell junction;GO:0005737//cytoplasm;GO:0005829//cytosol;GO:0015629//actin cytoskeleton;GO:0045202//synapse	GO:0048487//beta-tubulin binding;GO:0042802//identical protein binding;GO:0005507//copper ion binding;GO:0005509//calcium ion binding;GO:0043014//alpha-tubulin binding;GO:1903136//cuprous ion binding;GO:0050544//arachidonic acid binding	GO:0034599//cellular response to oxidative stress;GO:0048148//behavioral response to cocaine;GO:0008344//adult locomotory behavior;GO:0071280//cellular response to copper ion;GO:0014059//regulation of dopamine secretion;GO:0006919//activation of cysteine-type endopeptidase activity involved in apoptotic process;GO:0007568//aging	K04528//alpha-synuclein	NP_000336.1//alpha-synuclein isoform NACP140 [Homo sapiens];NP_009292.1//alpha-synuclein isoform NACP112 [Homo sapiens]	1//3;3//A2MP1;2//1
55752	5625	21.62	13.63	-0.665581	3.88566e-37	*	5.6789e-38	SEPTIN11	NA	NA	NA	K16939//septin 6/8/11	XP_021252955.1//septin-11 isoform X3 [Numida meleagris];XP_019148559.1//septin-11 isoform X4 [Corvus cornix cornix]	1//3;3//A2MP1
2938	1377	0.01	0.67	6.06609	0.000168347	Up	8.37948e-05	GSTA1	GO:0070062//extracellular exosome;GO:0005829//cytosol	GO:0004364//glutathione transferase activity;GO:0004602//glutathione peroxidase activity	GO:0006749//glutathione metabolic process;GO:0008152//metabolic process;GO:0043651//linoleic acid metabolic process;GO:1901687//glutathione derivative biosynthetic process;GO:0030855//epithelial cell differentiation	K00799//glutathione S-transferase [EC:2.5.1.18]	AAT06769.1//glutathione S-transferase A1 [Homo sapiens];NP_665683.1//glutathione S-transferase A1 isoform 1 [Homo sapiens]	1//3;4
9340	4573	0.01	0.66	6.04439	9.13859e-15	Up	2.60896e-15	GLP2R	GO:0016021//integral component of membrane;GO:0005886//plasma membrane	GO:0004967//glucagon receptor activity;GO:0004930//G-protein coupled receptor activity	GO:0007166//cell surface receptor signaling pathway;GO:0008284//positive regulation of cell proliferation;GO:0007188//adenylate cyclase-modulating G-protein coupled receptor signaling pathway	K04582//glucagon-like peptide 2 receptor	NP_004237.1//glucagon-like peptide 2 receptor [Homo sapiens]	2//1
552891	1515	0.01	0.64	6	8.81908e-05	Up	4.2792e-05	DNAJC25-GNG10	GO:0005834//heterotrimeric G-protein complex;GO:0016021//integral component of membrane	GO:0004871//signal transducer activity	GO:0007186//G-protein coupled receptor signaling pathway	K19371//DnaJ homolog subfamily C member 25	NP_004116.2//DNAJC25-GNG10 protein precursor [Homo sapiens]	3//A2MP1
1780	3010	0.01	0.63	5.97728	2.52033e-09	Up	9.15578e-10	DYNC1I1	GO:0000922//spindle pole;GO:0005634//nucleus;GO:0005868//cytoplasmic dynein complex;GO:0000776//kinetochore;GO:0036464//cytoplasmic ribonucleoprotein granule;GO:0055037//recycling endosome	GO:0045503//dynein light chain binding;GO:0030507//spectrin binding	GO:0007018//microtubule-based movement;GO:0047496//vesicle transport along microtubule	K10415//dynein intermediate chain, cytosolic	XP_003733637.1//PREDICTED: cytoplasmic dynein 1 intermediate chain 1 isoform X1 [Callithrix jacchus];XP_002751563.1//PREDICTED: cytoplasmic dynein 1 intermediate chain 1 isoform X2 [Callithrix jacchus];XP_003733636.1//PREDICTED: cytoplasmic dynein 1 intermediate chain 1 isoform X4 [Callithrix jacchus];XP_003733638.1//PREDICTED: cytoplasmic dynein 1 intermediate chain 1 isoform X3 [Callithrix jacc…	4;1//3
6041	4258	0.01	0.63	5.97728	1.0455e-11	Up	3.386e-12	RNASEL	GO:0005759//mitochondrial matrix;GO:0005829//cytosol;GO:0016363//nuclear matrix	GO:0003723//RNA binding;GO:0005524//ATP binding;GO:0042802//identical protein binding;GO:0004521//endoribonuclease activity;GO:0046872//metal ion binding;GO:0004672//protein kinase activity;GO:0043021//ribonucleoprotein complex binding;GO:0004540//ribonuclease activity;GO:0019843//rRNA binding	GO:2001275//positive regulation of glucose import in response to insulin stimulus;GO:0006397//mRNA processing;GO:0060337//type I interferon signaling pathway;GO:0006468//protein phosphorylation;GO:0051607//defense response to virus;GO:0006364//rRNA processing;GO:0045444//fat cell differentiation;GO:0045071//negative regulation of viral genome replication;GO:0045944//positive regulation of transcr…	K01165//ribonuclease L	NP_066956.1//2-5A-dependent ribonuclease [Homo sapiens]	3//A2MP1
124404	1386	0.05	0.14	1.48543	0.48126	*	0.40226	SEPTIN12	NA	NA	NA	K16938//septin 3/9/12	XP_017361516.1//PREDICTED: septin-12 isoform X3 [Cebus capucinus imitator];XP_011816729.1//PREDICTED: septin-12 isoform X3 [Colobus angolensis palliatus]	4;2//1
3561	1560	0.04	2.46	5.94251	1.87997e-16	Up	5.03666e-17	IL2RG	GO:0016020//membrane;GO:0005887//integral component of plasma membrane;GO:0009897//external side of plasma membrane;GO:0016021//integral component of membrane;GO:0005622//intracellular;GO:0005886//plasma membrane	GO:0005088//Ras guanyl-nucleotide exchange factor activity;GO:0019976//interleukin-2 binding;GO:0004896//cytokine receptor activity	GO:0038111//interleukin-7-mediated signaling pathway;GO:0000165//MAPK cascade;GO:0007165//signal transduction;GO:0035771//interleukin-4-mediated signaling pathway;GO:0006955//immune response;GO:0038110//interleukin-2-mediated signaling pathway;GO:0016032//viral process	K05070//interleukin 2 receptor gamma	NP_000197.1//cytokine receptor common subunit gamma precursor [Homo sapiens]	2//1
8638	2088	0.12	7.33	5.93271	9.23099e-65	Up	7.97788e-66	OASL	GO:0016020//membrane;GO:0005654//nucleoplasm;GO:0005730//nucleolus;GO:0005829//cytosol;GO:0005737//cytoplasm	GO:0003723//RNA binding;GO:0003677//DNA binding;GO:0046966//thyroid hormone receptor binding;GO:0005524//ATP binding;GO:0016740//transferase activity;GO:0003725//double-stranded RNA binding	GO:0060333//interferon-gamma-mediated signaling pathway;GO:0060337//type I interferon signaling pathway;GO:0045071//negative regulation of viral genome replication;GO:0006955//immune response;GO:0051607//defense response to virus;GO:0009615//response to virus	K14608//2'-5'-oligoadenylate synthase-like protein	NP_003724.1//2'-5'-oligoadenylate synthase-like protein isoform a [Homo sapiens];NP_937856.1//2'-5'-oligoadenylate synthase-like protein isoform b [Homo sapiens];NP_001248754.1//2'-5'-oligoadenylate synthase-like protein isoform c [Homo sapiens]	1//3;3//A2MP1;2//1
79998	2120	0.01	0.61	5.93074	1.77566e-06	Up	7.58992e-07	ANKRD53	GO:0000922//spindle pole;GO:0005819//spindle;GO:0005737//cytoplasm	NA	GO:0007080//mitotic metaphase plate congression;GO:1902412//regulation of mitotic cytokinesis;GO:0051301//cell division;GO:0060236//regulation of mitotic spindle organization;GO:0031116//positive regulation of microtubule polymerization	K21441//ankyrin repeat domain-containing protein 53	NP_079209.3//ankyrin repeat domain-containing protein 53 isoform b [Homo sapiens];NP_001108588.1//ankyrin repeat domain-containing protein 53 isoform a [Homo sapiens]	1//3;3//A2MP1
8991	1768	0.01	0.6	5.90689	2.40168e-05	Up	1.11597e-05	SELENBP1	GO:0016020//membrane;GO:0070062//extracellular exosome;GO:0005615//extracellular space;GO:0005730//nucleolus;GO:0005829//cytosol;GO:0001650//fibrillar center	GO:0008430//selenium binding	GO:0015031//protein transport	K17285//selenium-binding protein 1	XP_011924990.1//PREDICTED: selenium-binding protein 1 isoform X2 [Cercocebus atys];NP_001245217.1//selenium-binding protein 1 isoform 2 [Homo sapiens];NP_001245218.1//selenium-binding protein 1 isoform 3 [Homo sapiens]	1//3;3//A2MP1
5618	11467	0.01	0.59	5.88264	3.3988e-33	Up	5.4676e-34	PRLR	GO:0009986//cell surface;GO:0016021//integral component of membrane;GO:0005576//extracellular region;GO:0031904//endosome lumen;GO:0005886//plasma membrane	GO:0046872//metal ion binding;GO:0004925//prolactin receptor activity;GO:0017046//peptide hormone binding;GO:0042978//ornithine decarboxylase activator activity;GO:0042803//protein homodimerization activity	GO:0042110//T cell activation;GO:0006694//steroid biosynthetic process;GO:0007595//lactation;GO:0007171//activation of transmembrane receptor protein tyrosine kinase activity;GO:0043066//negative regulation of apoptotic process;GO:0007166//cell surface receptor signaling pathway;GO:0007566//embryo implantation;GO:0042976//activation of Janus kinase activity;GO:0060397//JAK-STAT cascade involved i…	K05081//prolactin receptor	XP_012357170.1//PREDICTED: prolactin receptor isoform X8 [Nomascus leucogenys];XP_012357167.1//PREDICTED: prolactin receptor isoform X5 [Nomascus leucogenys];XP_012357168.1//PREDICTED: prolactin receptor isoform X6 [Nomascus leucogenys];EAW55917.1//prolactin receptor, isoform CRA_e [Homo sapiens];XP_012357164.1//PREDICTED: prolactin receptor isoform X1 [Nomascus leucogenys];XP_012357171.1//PREDIC…	6;1//3;2//1
56001	2416	0.01	0.59	5.88264	4.80085e-07	Up	1.97938e-07	NXF2	GO:0005634//nucleus;GO:0005737//cytoplasm	GO:0003723//RNA binding	GO:0006406//mRNA export from nucleus	K14284//nuclear RNA export factor	XP_003918663.1//nuclear RNA export factor 2 isoform X2 [Papio anubis]	3//A2MP1
2825	2172	0.03	1.76	5.87447	9.83305e-17	Up	2.61226e-17	GPR1	GO:0043231//intracellular membrane-bounded organelle;GO:0005887//integral component of plasma membrane;GO:0016021//integral component of membrane;GO:0005886//plasma membrane;GO:0043005//neuron projection	GO:0042923//neuropeptide binding;GO:0004930//G-protein coupled receptor activity	GO:0007186//G-protein coupled receptor signaling pathway;GO:0007268//chemical synaptic transmission;GO:0007218//neuropeptide signaling pathway;GO:0007187//G-protein coupled receptor signaling pathway, coupled to cyclic nucleotide second messenger	K04310//G protein-coupled receptor 1	NP_005270.2//G-protein coupled receptor 1 [Homo sapiens]	1//3;3//A2MP1
55328	2420	0.01	0.58	5.85798	4.80156e-07	Up	1.97938e-07	RNLS	GO:0005615//extracellular space;GO:0005576//extracellular region	GO:0016651//oxidoreductase activity, acting on NAD(P)H;GO:0051379//epinephrine binding;GO:0070404//NADH binding;GO:0016491//oxidoreductase activity;GO:0097621//monoamine oxidase activity	GO:0002931//response to ischemia;GO:0045776//negative regulation of blood pressure;GO:0034356//NAD biosynthesis via nicotinamide riboside salvage pathway;GO:1902074//response to salt;GO:0071871//response to epinephrine;GO:0055114//oxidation-reduction process;GO:0010459//negative regulation of heart rate	K18208//renalase [EC:1.6.3.5]	NP_060833.1//renalase isoform 2 precursor [Homo sapiens];NP_001026879.2//renalase isoform 1 precursor [Homo sapiens]	3//A2MP1;2//1
22997	4758	0.01	0.58	5.85798	2.90801e-12	Up	9.2058e-13	IGSF9B	GO:0030425//dendrite;GO:0060077//inhibitory synapse;GO:0016021//integral component of membrane;GO:0030054//cell junction;GO:0014069//postsynaptic density;GO:0045211//postsynaptic membrane;GO:0043025//neuronal cell body	GO:0019900//kinase binding	GO:0007399//nervous system development;GO:0007156//homophilic cell adhesion via plasma membrane adhesion molecules;GO:0097151//positive regulation of inhibitory postsynaptic potential	K17341//hemicentin	NP_001264214.1//protein turtle homolog B precursor [Homo sapiens]	1//3
64129	1961	0.01	0.57	5.83289	1.2549e-05	Up	5.69902e-06	TINAGL1	GO:0031012//extracellular matrix;GO:0070062//extracellular exosome;GO:0005615//extracellular space;GO:0005576//extracellular region;GO:0005737//cytoplasm	GO:0005201//extracellular matrix structural constituent;GO:0005044//scavenger receptor activity;GO:0008234//cysteine-type peptidase activity;GO:0030247//polysaccharide binding;GO:0043236//laminin binding	GO:0016197//endosomal transport;GO:0007155//cell adhesion;GO:0006955//immune response	K01363//cathepsin B [EC:3.4.22.1]	NP_001191343.1//tubulointerstitial nephritis antigen-like isoform 2 precursor [Homo sapiens];NP_071447.1//tubulointerstitial nephritis antigen-like isoform 1 precursor [Homo sapiens]	1//3;2//1
1	1766	5.14	6.93	0.431087	0.0107582	*	0.00641682	A1BG	GO:0034774//secretory granule lumen;GO:0031012//extracellular matrix;GO:0070062//extracellular exosome;GO:0005615//extracellular space;GO:0072562//blood microparticle;GO:0031093//platelet alpha granule lumen;GO:0005576//extracellular region;GO:1904813//ficolin-1-rich granule lumen	NA	GO:0002576//platelet degranulation;GO:0043312//neutrophil degranulation	K06512//leukocyte immunoglobulin-like receptor	XP_005595915.1//PREDICTED: alpha-1B-glycoprotein-like, partial [Macaca fascicularis];NP_570602.2//alpha-1B-glycoprotein precursor [Homo sapiens]	3//A2MP1
29974	9334	21.53	11.8	-0.867561	9.07053e-97	*	5.0919e-98	A1CF	GO:0005654//nucleoplasm;GO:0005783//endoplasmic reticulum;GO:0030895//apolipoprotein B mRNA editing enzyme complex;GO:0005737//cytoplasm	GO:0003723//RNA binding;GO:0003727//single-stranded RNA binding	GO:0006397//mRNA processing;GO:0010609//mRNA localization resulting in posttranscriptional regulation of gene expression;GO:0016554//cytidine to uridine editing;GO:0016556//mRNA modification;GO:0050821//protein stabilization;GO:0007566//embryo implantation	K13161//heterogeneous nuclear ribonucleoprotein R;K13160//heterogeneous nuclear ribonucleoprotein Q;K01876//aspartyl-tRNA synthetase [EC:6.1.1.12];K11972//E3 ubiquitin-protein ligase RNF19A [EC:2.3.2.27]	NP_620311.1//APOBEC1 complementation factor isoform 3 [Homo sapiens];NP_001185748.1//APOBEC1 complementation factor isoform 4 [Homo sapiens];NP_055391.2//APOBEC1 complementation factor isoform 1 [Homo sapiens];NP_620310.1//APOBEC1 complementation factor isoform 2 [Homo sapiens]	1//3;3//A2MP1;2//1
7113	3212	0.02	1.14	5.83289	3.59043e-16	Up	9.7087e-17	TMPRSS2	GO:0070062//extracellular exosome;GO:0016021//integral component of membrane;GO:0005886//plasma membrane	GO:0004252//serine-type endopeptidase activity;GO:0005044//scavenger receptor activity	GO:0016540//protein autoprocessing;GO:0046598//positive regulation of viral entry into host cell	K09633//transmembrane protease serine 2 [EC:3.4.21.-]	AAD37117.1//transmembrane serine protease 2 [Homo sapiens]	1//3;3//A2MP1
3745	11856	0.01	0.56	5.80735	6.91316e-31	Up	1.18022e-31	KCNB1	GO:0030425//dendrite;GO:0030424//axon;GO:0030054//cell junction;GO:0043204//perikaryon;GO:0042383//sarcolemma;GO:0016328//lateral plasma membrane;GO:0032809//neuronal cell body membrane;GO:0005886//plasma membrane;GO:0008076//voltage-gated potassium channel complex;GO:0045211//postsynaptic membrane	GO:0005249//voltage-gated potassium channel activity;GO:0044325//ion channel binding;GO:0046982//protein heterodimerization activity;GO:0005251//delayed rectifier potassium channel activity	GO:1900454//positive regulation of long term synaptic depression;GO:0010701//positive regulation of norepinephrine secretion;GO:0006904//vesicle docking involved in exocytosis;GO:0051260//protein homooligomerization;GO:0050796//regulation of insulin secretion;GO:0042593//glucose homeostasis;GO:0031669//cellular response to nutrient levels;GO:0007215//glutamate receptor signaling pathway;GO:007265…	K04885//potassium voltage-gated channel Shab-related subfamily B member 1	NP_004966.1//potassium voltage-gated channel subfamily B member 1 [Homo sapiens]	3//A2MP1
5673	1669	0.01	0.56	5.80735	8.81687e-05	Up	4.2792e-05	PSG5	NA	NA	NA	K06500//pregnancy specific beta-1-glycoprotein	XP_009230959.1//PREDICTED: pregnancy-specific beta-1-glycoprotein 5 isoform X4 [Pongo abelii]	1//3;3//A2MP1
57097	4498	0.02	1.11	5.79442	1.17842e-22	Up	2.56798e-23	PARP11	NA	NA	NA	K15259//poly [ADP-ribose] polymerase 7/11/12/13 [EC:2.4.2.30];K12822//RNA-binding protein 25	KFW86740.1//hypothetical protein N336_03488, partial [Phalacrocorax carbo];XP_008703096.1//PREDICTED: poly [ADP-ribose] polymerase 11 [Ursus maritimus]	1//3;5
3434	4417	0.22	12.15	5.78731	1.27935e-230	Up	2.34208e-232	IFIT1	GO:0043657//host cell;GO:0005829//cytosol;GO:0005737//cytoplasm	GO:0003723//RNA binding	GO:0050689//negative regulation of defense response to virus by host;GO:0019060//intracellular transport of viral protein in host cell;GO:0060337//type I interferon signaling pathway;GO:0050688//regulation of defense response to virus;GO:0051097//negative regulation of helicase activity;GO:0051607//defense response to virus;GO:0071360//cellular response to exogenous dsRNA;GO:0016032//viral proces…	K14217//interferon-induced protein with tetratricopeptide repeats 1	NP_001539.3//interferon-induced protein with tetratricopeptide repeats 1 isoform 1 [Homo sapiens]	4;1//3
27035	2454	0.08	4.39	5.77808	7.858e-46	Up	9.64448e-47	NOX1	GO:0071438//invadopodium membrane;GO:0043020//NADPH oxidase complex;GO:0016021//integral component of membrane;GO:0030054//cell junction;GO:0005886//plasma membrane;GO:0005769//early endosome	GO:0050661//NADP binding;GO:0046872//metal ion binding;GO:0048365//Rac GTPase binding;GO:0030171//voltage-gated proton channel activity;GO:0016175//superoxide-generating NADPH oxidase activity	GO:0006801//superoxide metabolic process;GO:0008217//regulation of blood pressure;GO:0046330//positive regulation of JNK cascade;GO:0051454//intracellular pH elevation;GO:0006739//NADP metabolic process;GO:0016477//cell migration;GO:0010575//positive regulation of vascular endothelial growth factor production;GO:0055114//oxidation-reduction process;GO:1990451//cellular stress response to acidic p…	K08008//NADPH oxidase 1	XP_010378484.1//PREDICTED: NADPH oxidase 1 isoform X1 [Rhinopithecus roxellana];XP_010378486.1//PREDICTED: NADPH oxidase 1 isoform X3 [Rhinopithecus roxellana];XP_010378485.1//PREDICTED: NADPH oxidase 1 isoform X2 [Rhinopithecus roxellana]	1//3;4;2//1
2	4792	264.75	133.44	-0.988439	0	*	0	A2M	GO:0070062//extracellular exosome;GO:0072562//blood microparticle	GO:0043120//tumor necrosis factor binding;GO:0002020//protease binding;GO:0004867//serine-type endopeptidase inhibitor activity;GO:0005102//receptor binding;GO:0048306//calcium-dependent protein binding;GO:0019959//interleukin-8 binding;GO:0019966//interleukin-1 binding	GO:0048863//stem cell differentiation;GO:0001869//negative regulation of complement activation, lectin pathway	K03910//alpha-2-macroglobulin	XP_017749746.1//PREDICTED: alpha-2-macroglobulin isoform X2 [Rhinopithecus bieti];XP_007965730.1//PREDICTED: alpha-2-macroglobulin isoform X2 [Chlorocebus sabaeus];XP_011920110.1//PREDICTED: alpha-2-macroglobulin isoform X2 [Cercocebus atys]	1//3;5
375616	4114	0.01	0.53	5.72792	9.35335e-11	Up	3.17998e-11	KCP	GO:0005615//extracellular space;GO:0005576//extracellular region	NA	GO:0002244//hematopoietic progenitor cell differentiation;GO:0030513//positive regulation of BMP signaling pathway	K19398//Bardet-Biedl syndrome 9 protein;K04657//chordin	XP_010377052.1//PREDICTED: LOW QUALITY PROTEIN: kielin/chordin-like protein [Rhinopithecus roxellana];NP_001129386.1//kielin/chordin-like protein isoform 1 precursor [Homo sapiens];EAW83701.1//hCG2038585, partial [Homo sapiens];NP_955381.2//kielin/chordin-like protein isoform 2 precursor [Homo sapiens]	1//3;2//1
54210	3104	0.01	0.53	5.72792	3.49674e-08	Up	1.34621e-08	TREM1	GO:0005622//intracellular;GO:0016021//integral component of membrane;GO:0005576//extracellular region;GO:0005886//plasma membrane	GO:0097110//scaffold protein binding;GO:0004872//receptor activity	GO:0030593//neutrophil chemotaxis;GO:0050900//leukocyte migration;GO:0035556//intracellular signal transduction;GO:0002374//cytokine secretion involved in immune response;GO:0072672//neutrophil extravasation;GO:0070945//neutrophil mediated killing of gram-negative bacterium;GO:0050755//chemokine metabolic process;GO:0006959//humoral immune response;GO:0045087//innate immune response;GO:0050776//r…	K14362//triggering receptor expressed on myeloid cells 1	NP_001229518.1//triggering receptor expressed on myeloid cells 1 isoform 2 precursor [Homo sapiens];NP_061113.1//triggering receptor expressed on myeloid cells 1 isoform 1 precursor [Homo sapiens];NP_001229519.1//triggering receptor expressed on myeloid cells 1 isoform 3 precursor [Homo sapiens]	4;2//1
85445	6450	0.01	0.52	5.70044	1.7284e-16	Up	4.62744e-17	CNTNAP4	GO:0030425//dendrite;GO:0042734//presynaptic membrane;GO:0016021//integral component of membrane;GO:0030054//cell junction	NA	GO:0032225//regulation of synaptic transmission, dopaminergic;GO:2000821//regulation of grooming behavior;GO:0007155//cell adhesion;GO:0032228//regulation of synaptic transmission, GABAergic	K07380//contactin associated protein-like 2	NP_001309108.1//contactin-associated protein-like 4 isoform 4 precursor [Homo sapiens];XP_021566029.1//contactin-associated protein-like 4 isoform X1 [Carlito syrichta];XP_011801376.1//PREDICTED: contactin-associated protein-like 4 isoform X1 [Colobus angolensis palliatus];NP_001309110.1//contactin-associated protein-like 4 isoform 6 precursor [Homo sapiens];XP_021566032.1//contactin-associated p…	4;1//3
3899	8153	0.01	0.52	5.70044	8.40204e-21	Up	1.93878e-21	AFF3	NA	NA	NA	K15195//AF4/FMR2 family member 3	XP_004400174.1//PREDICTED: AF4/FMR2 family member 3 isoform X3 [Odobenus rosmarus divergens];XP_008978387.1//PREDICTED: AF4/FMR2 family member 3 isoform X1 [Callithrix jacchus];XP_019682599.1//PREDICTED: AF4/FMR2 family member 3 isoform X2 [Felis catus]	1//3;2//1
5672	1829	0.01	0.51	5.67243	8.82572e-05	Up	4.2792e-05	PSG4	GO:0070062//extracellular exosome	NA	GO:0007565//female pregnancy	K06500//pregnancy specific beta-1-glycoprotein	NP_001263424.1//pregnancy-specific beta-1-glycoprotein 4 isoform 3 precursor [Homo sapiens];NP_001303268.1//pregnancy-specific beta-1-glycoprotein 4 isoform 4 [Homo sapiens];NP_002771.2//pregnancy-specific beta-1-glycoprotein 4 isoform 1 precursor [Homo sapiens];XP_009230948.1//PREDICTED: pregnancy-specific beta-1-glycoprotein 2-like isoform X2 [Pongo abelii]	1//3;4;2//1
8086	1847	48.43	49.89	0.0428497	0.537268	*	0.454564	AAAS	GO:0016020//membrane;GO:0043657//host cell;GO:0005634//nucleus;GO:0005654//nucleoplasm;GO:0005643//nuclear pore;GO:0031965//nuclear membrane;GO:0005635//nuclear envelope;GO:0005813//centrosome;GO:0005829//cytosol	NA	GO:0006406//mRNA export from nucleus;GO:0007077//mitotic nuclear envelope disassembly;GO:0016925//protein sumoylation;GO:0009566//fertilization;GO:0060964//regulation of gene silencing by miRNA;GO:0006409//tRNA export from nucleus;GO:0046822//regulation of nucleocytoplasmic transport;GO:0007612//learning;GO:0016032//viral process;GO:0006110//regulation of glycolytic process;GO:1900034//regulation…	K14320//aladin	NP_001166937.1//aladin isoform 2 [Homo sapiens];NP_056480.1//aladin isoform 1 [Homo sapiens]	1//3;5
65985	3347	19.58	12.93	-0.598658	1.40798e-16	*	3.75758e-17	AACS	GO:0005829//cytosol	GO:0030729//acetoacetate-CoA ligase activity;GO:0047760//butyrate-CoA ligase activity;GO:0005524//ATP binding	GO:0032024//positive regulation of insulin secretion;GO:0050872//white fat cell differentiation;GO:0045471//response to ethanol;GO:0006631//fatty acid metabolic process;GO:0007584//response to nutrient;GO:0034201//response to oleic acid;GO:0046951//ketone body biosynthetic process;GO:0042493//response to drug;GO:0071394//cellular response to testosterone stimulus;GO:0001889//liver development;GO:…	K01907//acetoacetyl-CoA synthetase [EC:6.2.1.16]	NP_076417.2//acetoacetyl-CoA synthetase isoform 1 [Homo sapiens];NP_001306769.1//acetoacetyl-CoA synthetase isoform 3 [Homo sapiens];NP_001306768.1//acetoacetyl-CoA synthetase isoform 2 [Homo sapiens]	4;1//3
13	1725	0.01	0.07	2.80735	0.337403	*	0.26636	AADAC	GO:0016021//integral component of membrane;GO:0005789//endoplasmic reticulum membrane	GO:0019213//deacetylase activity;GO:0004806//triglyceride lipase activity;GO:0017171//serine hydrolase activity	GO:0010898//positive regulation of triglyceride catabolic process;GO:0008152//metabolic process	K13616//arylacetamide deacetylase [EC:3.1.1.3]	XP_011814358.1//PREDICTED: arylacetamide deacetylase [Colobus angolensis palliatus]	2//1
100820829	2408	0.01	0.51	5.67243	3.41155e-06	Up	1.48625e-06	MYZAP	GO:0005622//intracellular	NA	GO:0035556//intracellular signal transduction	K22031//myocardial zonula adherens protein	NP_689664.3//myocardial zonula adherens protein isoform 2 [Homo sapiens];XP_012298454.1//myocardial zonula adherens protein isoform X1 [Aotus nancymaae]	4;7
10202	1672	0.5	25.21	5.65592	1.49928e-172	Up	3.99394e-174	DHRS2	GO:0005759//mitochondrial matrix;GO:0070062//extracellular exosome;GO:0005634//nucleus;GO:0005635//nuclear envelope;GO:0005739//mitochondrion;GO:0005737//cytoplasm	GO:0004090//carbonyl reductase (NADPH) activity	GO:0034599//cellular response to oxidative stress;GO:0043066//negative regulation of apoptotic process;GO:0008207//C21-steroid hormone metabolic process;GO:0055114//oxidation-reduction process;GO:0043011//myeloid dendritic cell differentiation;GO:0009636//response to toxic substance;GO:0008285//negative regulation of cell proliferation	K11164//dehydrogenase/reductase SDR family member 2 [EC:1.1.-.-]	XP_012353398.1//PREDICTED: dehydrogenase/reductase SDR family member 2, mitochondrial [Nomascus leucogenys];NP_878912.1//dehydrogenase/reductase SDR family member 2, mitochondrial isoform 1 [Homo sapiens];NP_005785.1//dehydrogenase/reductase SDR family member 2, mitochondrial isoform 2 [Homo sapiens]	4;1//3;3//A2MP1
195827	1242	15.23	12.57	-0.276931	0.0441137	*	0.0286302	AAED1	NA	GO:0016209//antioxidant activity	GO:0055114//oxidation-reduction process	K15717//prostamide/prostaglandin F2alpha synthase [EC:1.11.1.20];K01064//wingless-type MMTV integration site family, member 9	XP_005251840.1//PREDICTED: thioredoxin-like protein AAED1 isoform X1 [Homo sapiens];NP_714542.1//thioredoxin-like protein AAED1 [Homo sapiens]	1//3
129446	3260	0.01	0.5	5.64386	3.49784e-08	Up	1.34621e-08	XIRP2	GO:0030018//Z disc;GO:0030054//cell junction	GO:0003779//actin binding;GO:0051393//alpha-actinin binding	GO:0045216//cell-cell junction organization;GO:0030036//actin cytoskeleton organization;GO:0003281//ventricular septum development;GO:0055008//cardiac muscle tissue morphogenesis	K19947//F-actin monooxygenase [EC:1.14.13.225];K12046//troponin T, fast skeletal muscle;K02184//formin 2	NP_001186072.1//xin actin-binding repeat-containing protein 2 isoform 3 [Homo sapiens];A4UGR9.2//RecName: Full=Xin actin-binding repeat-containing protein 2; AltName: Full=Beta-xin; AltName: Full=Cardiomyopathy-associated protein 3; AltName: Full=Xeplin;NP_689594.4//xin actin-binding repeat-containing protein 2 isoform 1 [Homo sapiens];NP_001073278.1//xin actin-binding repeat-containing protein 2…	1//3;3//A2MP1;5
114801	2924	0.02	0.98	5.61471	1.53539e-12	Up	4.79704e-13	TMEM200A	GO:0016021//integral component of membrane	NA	NA	NA	NP_443145.1//transmembrane protein 200A [Homo sapiens]	1//3;2//1
79148	1546	0.01	0.49	5.61471	0.000614228	Up	0.00032131	MMP28	GO:0031012//extracellular matrix;GO:0005737//cytoplasm;GO:0005578//proteinaceous extracellular matrix	GO:0004222//metalloendopeptidase activity;GO:0008270//zinc ion binding	GO:0010760//negative regulation of macrophage chemotaxis	K08006//matrix metalloproteinase-28 (epilysin) [EC:3.4.24.-]	NP_077278.1//matrix metalloproteinase-28 isoform 1 preproprotein [Homo sapiens];NP_001027449.1//matrix metalloproteinase-28 isoform 3 precursor [Homo sapiens]	4;3//A2MP1;2//1
57476	7561	0.01	0.49	5.61471	3.26043e-18	Up	8.20758e-19	GRAMD1B	GO:0016020//membrane;GO:0016021//integral component of membrane	NA	NA	NA	NP_001273492.1//GRAM domain-containing protein 1B isoform 1 [Homo sapiens];XP_014971481.1//PREDICTED: GRAM domain-containing protein 1B isoform X8 [Macaca mulatta];XP_017451028.1//PREDICTED: GRAM domain-containing protein 1B isoform X4 [Rattus norvegicus];NP_065767.1//GRAM domain-containing protein 1B isoform 2 [Homo sapiens]	1//3;2//1
240	2524	0.01	0.49	5.61471	3.4125e-06	Up	1.48625e-06	ALOX5	GO:0034774//secretory granule lumen;GO:0005654//nucleoplasm;GO:0031965//nuclear membrane;GO:0005615//extracellular space;GO:0005635//nuclear envelope;GO:0016363//nuclear matrix;GO:0005829//cytosol;GO:0005576//extracellular region;GO:1904813//ficolin-1-rich granule lumen;GO:0005641//nuclear envelope lumen	GO:0004051//arachidonate 5-lipoxygenase activity;GO:0005506//iron ion binding	GO:0002540//leukotriene production involved in inflammatory response;GO:0006691//leukotriene metabolic process;GO:2001300//lipoxin metabolic process;GO:0019372//lipoxygenase pathway;GO:0043312//neutrophil degranulation;GO:0019370//leukotriene biosynthetic process	K00461//arachidonate 5-lipoxygenase [EC:1.13.11.34]	NP_001243082.1//arachidonate 5-lipoxygenase isoform 2 [Homo sapiens];NP_000689.1//arachidonate 5-lipoxygenase isoform 1 [Homo sapiens];NP_001243083.1//arachidonate 5-lipoxygenase isoform 3 [Homo sapiens];NP_001307790.1//arachidonate 5-lipoxygenase isoform 4 [Homo sapiens]	4;1//3;2//1
10512	5020	0.01	0.49	5.61471	7.04788e-11	Up	2.3803e-11	SEMA3C	GO:0070062//extracellular exosome;GO:0005615//extracellular space	GO:0030215//semaphorin receptor binding;GO:0038191//neuropilin binding	GO:0003148//outflow tract septum morphogenesis;GO:0050919//negative chemotaxis;GO:0060666//dichotomous subdivision of terminal units involved in salivary gland branching;GO:0009791//post-embryonic development;GO:0001756//somitogenesis;GO:0021915//neural tube development;GO:0007411//axon guidance;GO:0140074//cardiac endothelial to mesenchymal transition;GO:0003215//cardiac right ventricle morphoge…	K06840//semaphorin 3	NP_001337049.1//semaphorin-3C isoform 1 [Homo sapiens]	4;1//3
283080	2175	0.01	0.48	5.58496	2.40325e-05	Up	1.11597e-05	C10orf126	NA	NA	NA	K04460//serine/threonine-protein phosphatase 5 [EC:3.1.3.16]	NP_001265451.1//putative uncharacterized protein C10orf126 [Homo sapiens]	1//3
3910	6173	0.01	0.48	5.58496	1.76878e-14	Up	5.10882e-15	LAMA4	GO:0031012//extracellular matrix;GO:0070062//extracellular exosome;GO:0005605//basal lamina;GO:0005615//extracellular space;GO:0005576//extracellular region;GO:0005604//basement membrane	GO:0005201//extracellular matrix structural constituent;GO:0005102//receptor binding	GO:0007155//cell adhesion;GO:0030334//regulation of cell migration;GO:0030198//extracellular matrix organization;GO:0050873//brown fat cell differentiation;GO:0045995//regulation of embryonic development;GO:0001568//blood vessel development;GO:0030155//regulation of cell adhesion	K06241//laminin, alpha 4	XP_011790421.1//PREDICTED: laminin subunit alpha-4 isoform X2 [Colobus angolensis palliatus];NP_001098678.1//laminin subunit alpha-4 isoform 3 precursor [Homo sapiens];NP_001098676.2//laminin subunit alpha-4 isoform 1 precursor [Homo sapiens];NP_001098677.2//laminin subunit alpha-4 isoform 2 precursor [Homo sapiens]	4;2//1
79719	3213	40.09	36.09	-0.151643	0.00207594	*	0.00114062	AAGAB	GO:0005829//cytosol;GO:0016607//nuclear speck;GO:0005737//cytoplasm	NA	GO:0015031//protein transport	NA	XP_008014335.1//PREDICTED: alpha- and gamma-adaptin-binding protein p34 isoform X2 [Chlorocebus sabaeus];XP_017706601.1//PREDICTED: alpha- and gamma-adaptin-binding protein p34 isoform X2 [Rhinopithecus bieti];NP_078942.3//alpha- and gamma-adaptin-binding protein p34 isoform 1 [Homo sapiens]	4;1//3
190	1591	0.01	0.47	5.55459	0.000614514	Up	0.00032131	NR0B1	GO:0016020//membrane;GO:0005634//nucleus;GO:0005654//nucleoplasm;GO:0042788//polysomal ribosome;GO:0005737//cytoplasm	GO:0003707//steroid hormone receptor activity;GO:0003723//RNA binding;GO:0003677//DNA binding;GO:0050682//AF-2 domain binding;GO:0003714//transcription corepressor activity;GO:0042803//protein homodimerization activity;GO:0004879//nuclear receptor activity;GO:0035258//steroid hormone receptor binding;GO:0032448//DNA hairpin binding;GO:0019904//protein domain specific binding;GO:0043565//sequence-…	GO:0030238//male sex determination;GO:0043433//negative regulation of DNA binding transcription factor activity;GO:0021854//hypothalamus development;GO:0007283//spermatogenesis;GO:0008584//male gonad development;GO:0000122//negative regulation of transcription from RNA polymerase II promoter;GO:0008406//gonad development;GO:0060008//Sertoli cell differentiation;GO:0021983//pituitary gland develop…	K08562//nuclear receptor subfamily 0 group B member 1	NP_000466.2//nuclear receptor subfamily 0 group B member 1 [Homo sapiens]	4
79908	1738	0.01	0.47	5.55459	0.000322484	Up	0.000164086	BTNL8	GO:0016021//integral component of membrane;GO:0005886//plasma membrane	NA	GO:0002250//adaptive immune response	K06712//butyrophilin	NP_001153180.1//butyrophilin-like protein 8 isoform 4 precursor [Homo sapiens];NP_001035552.1//butyrophilin-like protein 8 isoform 2 precursor [Homo sapiens];NP_079126.1//butyrophilin-like protein 8 isoform 1 precursor [Homo sapiens];NP_001153181.1//butyrophilin-like protein 8 isoform 5 [Homo sapiens];XP_011532954.1//PREDICTED: butyrophilin-like protein 8 isoform X4 [Homo sapiens];NP_001153179.1/…	1//3;2//1
7100	4277	0.01	0.47	5.55459	1.12442e-08	Up	4.21126e-09	TLR5	GO:0016021//integral component of membrane;GO:0005886//plasma membrane	GO:0004888//transmembrane signaling receptor activity;GO:0005149//interleukin-1 receptor binding	GO:0071260//cellular response to mechanical stimulus;GO:0032757//positive regulation of interleukin-8 production;GO:0071222//cellular response to lipopolysaccharide;GO:0034123//positive regulation of toll-like receptor signaling pathway;GO:0042742//defense response to bacterium;GO:0001819//positive regulation of cytokine production;GO:0008584//male gonad development;GO:0006954//inflammatory respo…	K10168//toll-like receptor 5	NP_003259.2//toll-like receptor 5 precursor [Homo sapiens]	5
414235	2188	0.07	3.25	5.53694	2.71228e-30	Up	4.69808e-31	PRR26	NA	NA	NA	NA	NP_001342319.1//proline-rich protein 26 isoform 4 [Homo sapiens];NP_001342318.1//proline-rich protein 26 isoform 3 [Homo sapiens];NP_001342317.1//proline-rich protein 26 isoform 2 [Homo sapiens];NP_001342316.1//proline-rich protein 26 isoform 1 [Homo sapiens]	1//3
8745	6236	0.01	0.46	5.52356	8.08726e-13	Up	2.49868e-13	ADAM23	GO:0005887//integral component of plasma membrane;GO:0016021//integral component of membrane;GO:0005576//extracellular region;GO:0005886//plasma membrane	GO:0008237//metallopeptidase activity;GO:0004222//metalloendopeptidase activity;GO:0005178//integrin binding	GO:1990830//cellular response to leukemia inhibitory factor;GO:0007155//cell adhesion;GO:0007229//integrin-mediated signaling pathway;GO:0007417//central nervous system development	K06837//disintegrin and metalloproteinase domain-containing protein 23 [EC:3.4.24.-]	NP_003803.1//disintegrin and metalloproteinase domain-containing protein 23 preproprotein [Homo sapiens]	3//A2MP1
255631	6533	0.02	0.92	5.52356	4.40001e-26	Up	8.55542e-27	COL24A1	GO:0005788//endoplasmic reticulum lumen;GO:0005576//extracellular region;GO:0005581//collagen trimer;GO:0005578//proteinaceous extracellular matrix	GO:0005201//extracellular matrix structural constituent	GO:0002244//hematopoietic progenitor cell differentiation	K19721//collagen, type V/XI/XXIV/XXVII, alpha	NP_690850.2//collagen alpha-1(XXIV) chain isoform 1 precursor [Homo sapiens]	6;1//3
100129520	4765	0.01	0.46	5.52356	9.35502e-11	Up	3.17998e-11	TEX13C	NA	GO:0046872//metal ion binding	NA	K01326//pancreatic elastase I [EC:3.4.21.36];K12006//tripartite motif-containing protein 16	NP_001182201.1//putative testis-expressed protein 13C [Homo sapiens]	2//1
162461	2747	0.02	0.91	5.50779	7.04661e-11	Up	2.3803e-11	TMEM92	GO:0016021//integral component of membrane	NA	NA	NA	NP_694961.2//transmembrane protein 92 precursor [Homo sapiens]	1//3;2//1
4938	1828	1.57	71.05	5.5	0	Up	0	OAS1	GO:0005634//nucleus;GO:0005783//endoplasmic reticulum;GO:0005829//cytosol;GO:0005576//extracellular region;GO:0005739//mitochondrion;GO:0005737//cytoplasm	GO:0046872//metal ion binding;GO:0005524//ATP binding;GO:0008270//zinc ion binding;GO:0001730//2'-5'-oligoadenylate synthetase activity;GO:0003725//double-stranded RNA binding	GO:0060333//interferon-gamma-mediated signaling pathway;GO:0006006//glucose metabolic process;GO:0060337//type I interferon signaling pathway;GO:0051607//defense response to virus;GO:0060700//regulation of ribonuclease activity;GO:0042593//glucose homeostasis;GO:0045071//negative regulation of viral genome replication;GO:0006955//immune response;GO:0006164//purine nucleotide biosynthetic process;…	K14216//2'-5'-oligoadenylate synthetase [EC:2.7.7.84]	NP_001126043.1//2'-5'-oligoadenylate synthase 1 [Pongo abelii];NP_001027581.1//2'-5'-oligoadenylate synthase 1 isoform 3 [Homo sapiens];XP_011853298.1//PREDICTED: 2'-5'-oligoadenylate synthase 1 isoform X1 [Mandrillus leucophaeus];XP_011853299.1//PREDICTED: 2'-5'-oligoadenylate synthase 1 isoform X2 [Mandrillus leucophaeus]	1//3;3//A2MP1;2//1
57156	5434	0.01	0.45	5.49185	7.04915e-11	Up	2.3803e-11	TMEM63C	GO:0016021//integral component of membrane	GO:0005227//calcium activated cation channel activity	GO:0006812//cation transport	K21989//calcium permeable stress-gated cation channel	AAF62556.1//unknown, partial [Homo sapiens]	3//A2MP1
22848	21283	5.13	4.79	-0.0989332	0.0622395	*	0.0414198	AAK1	GO:0031252//cell leading edge;GO:0005829//cytosol;GO:0030136//clathrin-coated vesicle;GO:0005905//clathrin-coated pit;GO:0043195//terminal bouton;GO:0005737//cytoplasm;GO:0019897//extrinsic component of plasma membrane	GO:0035612//AP-2 adaptor complex binding;GO:0004674//protein serine/threonine kinase activity;GO:0005524//ATP binding;GO:0004672//protein kinase activity;GO:0005112//Notch binding	GO:0045747//positive regulation of Notch signaling pathway;GO:0032880//regulation of protein localization;GO:2000369//regulation of clathrin-dependent endocytosis;GO:0006468//protein phosphorylation;GO:0006897//endocytosis;GO:0050821//protein stabilization;GO:0046777//protein autophosphorylation;GO:0061024//membrane organization	K08853//AP2-associated kinase [EC:2.7.11.1]	XP_018876507.1//PREDICTED: AP2-associated protein kinase 1 isoform X1 [Gorilla gorilla gorilla];XP_008954592.1//PREDICTED: AP2-associated protein kinase 1 isoform X3 [Pan paniscus];NP_055726.3//AP2-associated protein kinase 1 [Homo sapiens]	3//A2MP1
10814	4676	0.01	0.45	5.49185	1.80891e-10	Up	6.227e-11	CPLX2	GO:0030425//dendrite;GO:0005634//nucleus;GO:0030054//cell junction;GO:0043195//terminal bouton;GO:0042629//mast cell granule;GO:0043025//neuronal cell body;GO:0005829//cytosol;GO:0070554//synaptobrevin 2-SNAP-25-syntaxin-3-complexin complex;GO:0031201//SNARE complex;GO:0045202//synapse;GO:0070033//synaptobrevin 2-SNAP-25-syntaxin-1a-complexin II complex	GO:0000149//SNARE binding;GO:0017075//syntaxin-1 binding;GO:0048306//calcium-dependent protein binding;GO:0019905//syntaxin binding	GO:0007399//nervous system development;GO:0043303//mast cell degranulation;GO:0016079//synaptic vesicle exocytosis;GO:0017157//regulation of exocytosis;GO:0030154//cell differentiation;GO:0006904//vesicle docking involved in exocytosis;GO:0031915//positive regulation of synaptic plasticity;GO:0006836//neurotransmitter transport	K15294//complexin-1/2	EAW61366.1//complexin 2, isoform CRA_a [Homo sapiens]	1//3;3//A2MP1
7070	2477	0.01	0.45	5.49185	1.25406e-05	Up	5.69902e-06	THY1	GO:0070062//extracellular exosome;GO:0030425//dendrite;GO:0005783//endoplasmic reticulum;GO:0031362//anchored component of external side of plasma membrane;GO:0005925//focal adhesion;GO:0009897//external side of plasma membrane;GO:0016324//apical plasma membrane;GO:0043209//myelin sheath;GO:0030673//axolemma;GO:0030426//growth cone;GO:0009986//cell surface;GO:0045121//membrane raft;GO:0005887//in…	GO:0005178//integrin binding;GO:0019901//protein kinase binding;GO:0005096//GTPase activator activity;GO:0034235//GPI anchor binding	GO:0001952//regulation of cell-matrix adhesion;GO:0006501//C-terminal protein lipidation;GO:2000298//regulation of Rho-dependent protein serine/threonine kinase activity;GO:0043547//positive regulation of GTPase activity;GO:0050860//negative regulation of T cell receptor signaling pathway;GO:0098609//cell-cell adhesion;GO:0030334//regulation of cell migration;GO:0002693//positive regulation of ce…	K06514//Thy-1 cell surface antigen	NP_006279.2//thy-1 membrane glycoprotein preproprotein [Homo sapiens]	1//3;4
28971	589	9	17.17	0.931893	5.77017e-06	*	2.55836e-06	AAMDC	GO:0005737//cytoplasm	NA	GO:0045944//positive regulation of transcription from RNA polymerase II promoter;GO:0045600//positive regulation of fat cell differentiation;GO:0043066//negative regulation of apoptotic process	K11997//tripartite motif-containing protein 2/3;K09228//KRAB domain-containing zinc finger protein	XP_011543270.1//PREDICTED: mth938 domain-containing protein isoform X1 [Homo sapiens];NP_001303887.1//mth938 domain-containing protein isoform b [Homo sapiens];XP_010343907.1//PREDICTED: mth938 domain-containing protein isoform X1 [Saimiri boliviensis boliviensis];XP_003910510.1//mth938 domain-containing protein isoform X2 [Papio anubis];XP_016873109.1//PREDICTED: mth938 domain-containing protein…	1//3;3//A2MP1
219285	6661	0.01	0.44	5.45943	1.76915e-14	Up	5.10882e-15	SAMD9L	GO:0005769//early endosome	NA	GO:0034058//endosomal vesicle fusion	NA	NP_689916.2//sterile alpha motif domain-containing protein 9-like [Homo sapiens]	4;1//3;2//1
85004	2268	0.01	0.44	5.45943	4.61119e-05	Up	2.18528e-05	RERG	GO:0016020//membrane;GO:0005634//nucleus;GO:0005829//cytosol	GO:0030331//estrogen receptor binding;GO:0019003//GDP binding;GO:0005525//GTP binding;GO:0003924//GTPase activity	GO:0030308//negative regulation of cell growth;GO:0007165//signal transduction;GO:0007264//small GTPase mediated signal transduction;GO:0009725//response to hormone;GO:0008285//negative regulation of cell proliferation	K07855//Ras-related and estrogen-regulated growth inhibitor	XP_017525601.1//PREDICTED: ras-related and estrogen-regulated growth inhibitor isoform X1 [Manis javanica];XP_017525608.1//PREDICTED: ras-related and estrogen-regulated growth inhibitor isoform X2 [Manis javanica]	1//3;2//1
14	1842	85.23	73.92	-0.205397	3.69977e-06	*	1.61654e-06	AAMP	GO:0045171//intercellular bridge;GO:0009986//cell surface;GO:0015630//microtubule cytoskeleton;GO:0005829//cytosol;GO:0030687//preribosome, large subunit precursor;GO:0005886//plasma membrane	GO:0051082//unfolded protein binding;GO:0008201//heparin binding	GO:0030154//cell differentiation;GO:0001525//angiogenesis;GO:0014909//smooth muscle cell migration;GO:0010595//positive regulation of endothelial cell migration;GO:0042273//ribosomal large subunit biogenesis	K14818//ribosome assembly protein SQT1	AAA68889.1//angio-associated migratory cell protein [Homo sapiens]	1//3;4
15	1935	0.06	0.03	-1	0.974317	*	0.967976	AANAT	GO:0005829//cytosol;GO:0048471//perinuclear region of cytoplasm	GO:0004059//aralkylamine N-acetyltransferase activity;GO:0071889//14-3-3 protein binding;GO:0004060//arylamine N-acetyltransferase activity	GO:0007623//circadian rhythm;GO:0032868//response to insulin;GO:0046219//indolalkylamine biosynthetic process;GO:0034695//response to prostaglandin E;GO:0009416//response to light stimulus;GO:0034097//response to cytokine;GO:0010043//response to zinc ion;GO:0046688//response to copper ion;GO:0071320//cellular response to cAMP;GO:0030187//melatonin biosynthetic process;GO:0051592//response to calc…	K00669//arylalkylamine N-acetyltransferase [EC:2.3.1.87]	XP_016879748.1//PREDICTED: serotonin N-acetyltransferase isoform X1 [Homo sapiens];NP_001160051.1//serotonin N-acetyltransferase isoform 1 [Homo sapiens]	1//3;2//1
204962	3894	0.01	0.44	5.45943	1.81466e-08	Up	6.87478e-09	SLC44A5	GO:0016021//integral component of membrane;GO:0005886//plasma membrane	GO:0015220//choline transmembrane transporter activity	GO:0055085//transmembrane transport;GO:0006656//phosphatidylcholine biosynthetic process	K15377//solute carrier family 44 (choline transporter-like protein), member 2/4/5	NP_001307212.1//choline transporter-like protein 5 isoform C [Homo sapiens];NP_001123530.1//choline transporter-like protein 5 isoform B [Homo sapiens];AAH28743.1//Solute carrier family 44, member 5 [Homo sapiens]	4;1//3
30817	6292	0.01	0.44	5.45943	2.90745e-12	Up	9.2058e-13	ADGRE2	GO:0031256//leading edge membrane;GO:0016021//integral component of membrane;GO:0032587//ruffle membrane;GO:0005886//plasma membrane	GO:0035374//chondroitin sulfate binding;GO:0005509//calcium ion binding;GO:0004930//G-protein coupled receptor activity	GO:0007186//G-protein coupled receptor signaling pathway;GO:0016477//cell migration;GO:0007155//cell adhesion;GO:0043304//regulation of mast cell degranulation;GO:0071621//granulocyte chemotaxis;GO:0007166//cell surface receptor signaling pathway;GO:0006954//inflammatory response	K08443//egf-like module containing, mucin-like, hormone receptor-like 2	XP_016790821.1//PREDICTED: adhesion G protein-coupled receptor E2 isoform X2 [Pan troglodytes];NP_001257981.1//adhesion G protein-coupled receptor E2 isoform h precursor [Homo sapiens]	1//3;3//A2MP1
389118	2514	0.01	0.44	5.45943	1.25423e-05	Up	5.69902e-06	CDHR4	GO:0016021//integral component of membrane;GO:0005886//plasma membrane	GO:0005509//calcium ion binding	GO:0007156//homophilic cell adhesion via plasma membrane adhesion molecules	K16504//cadherin-related family member 4	XP_016861857.1//PREDICTED: cadherin-related family member 4 isoform X2 [Homo sapiens]	3//A2MP1
51481	1004	0.26	11.43	5.45817	4.10696e-46	Up	5.00818e-47	VCX3A	GO:0005634//nucleus;GO:0005730//nucleolus	NA	GO:0007420//brain development	K18626//trichohyalin	NP_057463.2//variable charge X-linked protein 3 [Homo sapiens]	3//A2MP1
4772	2782	0.07	3.06	5.45003	1.04443e-35	Up	1.5798e-36	NFATC1	GO:0005634//nucleus;GO:0005654//nucleoplasm;GO:0016604//nuclear body;GO:0005829//cytosol;GO:0000790//nuclear chromatin;GO:0005737//cytoplasm	GO:0003677//DNA binding;GO:0001205//transcriptional activator activity, RNA polymerase II distal enhancer sequence-specific DNA binding;GO:0001225//RNA polymerase II transcription coactivator binding;GO:0005528//FK506 binding;GO:0000980//RNA polymerase II distal enhancer sequence-specific DNA binding;GO:0003700//DNA binding transcription factor activity;GO:0003705//transcription factor activity, …	GO:0030178//negative regulation of Wnt signaling pathway;GO:0035556//intracellular signal transduction;GO:0006366//transcription from RNA polymerase II promoter;GO:0045893//positive regulation of transcription, DNA-templated;GO:0038095//Fc-epsilon receptor signaling pathway;GO:0045944//positive regulation of transcription from RNA polymerase II promoter;GO:0007223//Wnt signaling pathway, calcium …	K04446//nuclear factor of activated T-cells, cytoplasmic 1	NP_765978.1//nuclear factor of activated T-cells, cytoplasmic 1 isoform A [Homo sapiens];NP_006153.2//nuclear factor of activated T-cells, cytoplasmic 1 isoform B [Homo sapiens];NP_765977.1//nuclear factor of activated T-cells, cytoplasmic 1 isoform E [Homo sapiens];NP_001265601.1//nuclear factor of activated T-cells, cytoplasmic 1 isoform H [Homo sapiens];NP_765975.1//nuclear factor of activated…	4;1//3;2//1
79838	4249	0.01	0.43	5.42626	4.8765e-09	Up	1.79287e-09	TMC5	GO:0070062//extracellular exosome;GO:0016021//integral component of membrane	NA	GO:0006811//ion transport	K21988//transmembrane channel-like protein	NP_001098719.1//transmembrane channel-like protein 5 isoform b [Homo sapiens];NP_001295090.1//transmembrane channel-like protein 5 isoform d [Homo sapiens];NP_001098718.1//transmembrane channel-like protein 5 isoform a [Homo sapiens];NP_079056.2//transmembrane channel-like protein 5 isoform c [Homo sapiens]	4;1//3
201456	1739	0.01	0.43	5.42626	0.000613658	Up	0.00032131	FBXO15	NA	NA	NA	K10298//F-box protein 15	XP_016789374.1//PREDICTED: F-box only protein 15 isoform X2 [Pan troglodytes];XP_016789375.1//PREDICTED: F-box only protein 15 isoform X3 [Pan troglodytes]	1//3;2//1
441376	1819	0.11	0.1	-0.137504	0.970188	*	0.953312	AARD	NA	NA	GO:0030324//lung development	K22069//LYR motif-containing protein 4;K12581//CCR4-NOT transcription complex subunit 7/8;K15696//RING finger protein 113B;K04487//cysteine desulfurase [EC:2.8.1.7]	NP_001020528.1//alanine and arginine-rich domain-containing protein [Homo sapiens]	2//1
16	3344	131.05	177.59	0.438433	2.57974e-83	*	1.69137e-84	AARS	GO:0016020//membrane;GO:0070062//extracellular exosome;GO:0005829//cytosol;GO:0005737//cytoplasm	GO:0046872//metal ion binding;GO:0005524//ATP binding;GO:0002161//aminoacyl-tRNA editing activity;GO:0016597//amino acid binding;GO:0008270//zinc ion binding;GO:0000049//tRNA binding;GO:0004813//alanine-tRNA ligase activity	GO:0021680//cerebellar Purkinje cell layer development;GO:0006418//tRNA aminoacylation for protein translation;GO:0006400//tRNA modification;GO:0043524//negative regulation of neuron apoptotic process;GO:0050885//neuromuscular process controlling balance;GO:0006419//alanyl-tRNA aminoacylation;GO:0008033//tRNA processing	K01872//alanyl-tRNA synthetase [EC:6.1.1.7]	NP_001596.2//alanine--tRNA ligase, cytoplasmic [Homo sapiens]	2//1
57505	4782	7.11	10.19	0.519233	1.72946e-10	*	5.9451e-11	AARS2	GO:0005739//mitochondrion	GO:0046872//metal ion binding;GO:0005524//ATP binding;GO:0016597//amino acid binding;GO:0008270//zinc ion binding;GO:0000049//tRNA binding;GO:0004813//alanine-tRNA ligase activity	GO:0006400//tRNA modification;GO:0006419//alanyl-tRNA aminoacylation;GO:0070143//mitochondrial alanyl-tRNA aminoacylation;GO:0033108//mitochondrial respiratory chain complex assembly	K01872//alanyl-tRNA synthetase [EC:6.1.1.7]	NP_065796.1//alanine--tRNA ligase, mitochondrial [Homo sapiens];EHH53079.1//hypothetical protein EGM_13642 [Macaca fascicularis]	3//A2MP1
5175	6831	0.21	8.76	5.38247	2.41455e-250	Up	3.8769e-252	PECAM1	GO:0070062//extracellular exosome;GO:0030667//secretory granule membrane;GO:0005615//extracellular space;GO:0009897//external side of plasma membrane;GO:0030054//cell junction;GO:0030485//smooth muscle contractile fiber;GO:0045121//membrane raft;GO:0016021//integral component of membrane;GO:0005886//plasma membrane;GO:0031092//platelet alpha granule membrane	NA	GO:0007159//leukocyte cell-cell adhesion;GO:0002576//platelet degranulation;GO:0030334//regulation of cell migration;GO:0042531//positive regulation of tyrosine phosphorylation of STAT protein;GO:0043312//neutrophil degranulation;GO:0008037//cell recognition;GO:0072011//glomerular endothelium development;GO:0006909//phagocytosis;GO:0050904//diapedesis;GO:0001886//endothelial cell morphogenesis;GO…	K06471//platelet/endothelial cell adhesion molecule	NP_000433.4//platelet endothelial cell adhesion molecule precursor [Homo sapiens]	4
2151	3446	0.02	0.83	5.37504	1.53479e-12	Up	4.79704e-13	F2RL2	GO:0005887//integral component of plasma membrane;GO:0016324//apical plasma membrane;GO:0043234//protein complex;GO:0005576//extracellular region;GO:0005886//plasma membrane	GO:0004435//phosphatidylinositol phospholipase C activity;GO:0015057//thrombin-activated receptor activity;GO:0004930//G-protein coupled receptor activity	GO:0009611//response to wounding;GO:0051482//positive regulation of cytosolic calcium ion concentration involved in phospholipase C-activating G-protein coupled signaling pathway;GO:0035025//positive regulation of Rho protein signal transduction;GO:0007596//blood coagulation;GO:0030168//platelet activation	K04235//coagulation factor II (thrombin) receptor-like 2	NP_004092.1//proteinase-activated receptor 3 isoform 1 precursor [Homo sapiens]	1//3;3//A2MP1
3234	2313	0.16	6.61	5.36851	2.41375e-62	Up	2.15802e-63	HOXD8	GO:0005634//nucleus	GO:0001228//transcriptional activator activity, RNA polymerase II transcription regulatory region sequence-specific DNA binding;GO:0000977//RNA polymerase II regulatory region sequence-specific DNA binding;GO:0043565//sequence-specific DNA binding;GO:0003700//DNA binding transcription factor activity	GO:0009952//anterior/posterior pattern specification;GO:0000122//negative regulation of transcription from RNA polymerase II promoter;GO:0007275//multicellular organism development;GO:0045944//positive regulation of transcription from RNA polymerase II promoter;GO:0008595//anterior/posterior axis specification, embryo;GO:0048705//skeletal system morphogenesis	K09308//homeobox protein HoxB/C/D8	NP_062458.1//homeobox protein Hox-D8 isoform 1 [Homo sapiens];NP_001186675.1//homeobox protein Hox-D8 isoform 2 [Homo sapiens]	1//3;3//A2MP1
100505989	3123	0.01	0.41	5.35755	1.77667e-06	Up	7.58992e-07	SMIM31	NA	NA	NA	K15696//RING finger protein 113B;K17985//activating molecule in BECN1-regulated autophagy protein 1	EHH59533.1//hypothetical protein EGM_09670, partial [Macaca fascicularis]	1//3
646864	1835	0.01	0.41	5.35755	0.000614872	Up	0.00032131	ZNF723	NA	NA	NA	K09228//KRAB domain-containing zinc finger protein	XP_018870403.1//PREDICTED: putative zinc finger protein 730 isoform X1 [Gorilla gorilla gorilla]	1//3
84141	1832	0.01	0.41	5.35755	0.000614657	Up	0.00032131	EVA1A	GO:0016021//integral component of membrane	NA	NA	NA	XP_009235420.1//PREDICTED: protein eva-1 homolog A isoform X1 [Pongo abelii];XP_007968279.1//PREDICTED: protein eva-1 homolog A isoform X3 [Chlorocebus sabaeus];XP_002811901.2//PREDICTED: protein eva-1 homolog A isoform X2 [Pongo abelii];XP_008960910.1//PREDICTED: protein eva-1 homolog A isoform X1 [Pan paniscus]	1//3;2//1
80755	1377	13.67	8.08	-0.758586	8.64363e-08	*	3.3971e-08	AARSD1	NA	NA	NA	K07050//misacylated tRNA(Ala) deacylase [EC:3.1.1.-]	XP_017723123.1//PREDICTED: alanyl-tRNA editing protein Aarsd1 [Rhinopithecus bieti]	1//3
4648	6715	0.01	0.41	5.35755	1.28117e-13	Up	3.83604e-14	MYO7B	GO:0070062//extracellular exosome;GO:0005903//brush border;GO:0016459//myosin complex;GO:0005902//microvillus;GO:0090651//apical cytoplasm	GO:0003779//actin binding;GO:0005524//ATP binding;GO:0003774//motor activity	GO:0030154//cell differentiation;GO:1904970//brush border assembly	K21868//myosin VIIb	NP_001073996.1//unconventional myosin-VIIb [Homo sapiens]	1//3
132949	3522	2.9	3.61	0.315946	0.0815897	*	0.0552996	AASDH	GO:0016021//integral component of membrane	GO:0005524//ATP binding;GO:0003824//catalytic activity;GO:0016878//acid-thiol ligase activity	GO:0008152//metabolic process;GO:0019482//beta-alanine metabolic process;GO:0006631//fatty acid metabolic process;GO:0043041//amino acid activation for nonribosomal peptide biosynthetic process	K00142//acyl-CoA synthetase [EC:6.2.1.-]	NP_001310821.1//acyl-CoA synthetase family member 4 isoform 8 [Homo sapiens];NP_001273600.1//acyl-CoA synthetase family member 4 isoform 5 [Homo sapiens];NP_001310819.1//acyl-CoA synthetase family member 4 isoform 7 [Homo sapiens];NP_861522.2//acyl-CoA synthetase family member 4 isoform 1 [Homo sapiens];NP_001273601.1//acyl-CoA synthetase family member 4 isoform 6 [Homo sapiens];CAH56130.1//hypot…	1//3;3//A2MP1
27329	2951	0.01	0.41	5.35755	3.41202e-06	Up	1.48625e-06	ANGPTL3	GO:0005615//extracellular space;GO:0009986//cell surface;GO:0005794//Golgi apparatus;GO:0005576//extracellular region;GO:0030027//lamellipodium;GO:0005769//early endosome	GO:0004859//phospholipase inhibitor activity;GO:0008083//growth factor activity;GO:0005178//integrin binding;GO:0008201//heparin binding;GO:0004857//enzyme inhibitor activity	GO:0051005//negative regulation of lipoprotein lipase activity;GO:0030335//positive regulation of cell migration;GO:0008203//cholesterol metabolic process;GO:0006071//glycerol metabolic process;GO:0070328//triglyceride homeostasis;GO:0006631//fatty acid metabolic process;GO:0007229//integrin-mediated signaling pathway;GO:0042632//cholesterol homeostasis;GO:0045766//positive regulation of angiogen…	K22288//angiopoietin-like 3	NP_055310.1//angiopoietin-related protein 3 preproprotein [Homo sapiens]	3//A2MP1
60496	2880	21.95	25.06	0.191165	0.00359852	*	0.0020295	AASDHPPT	GO:0070062//extracellular exosome;GO:0005829//cytosol	GO:0000287//magnesium ion binding;GO:0008897//holo-[acyl-carrier-protein] synthase activity	GO:0015939//pantothenate metabolic process;GO:0019878//lysine biosynthetic process via aminoadipic acid	K06133//4'-phosphopantetheinyl transferase [EC:2.7.8.-]	AAF86879.1//HAH-P [Homo sapiens]	2//1
1808	4547	0.07	2.83	5.3373	7.68815e-54	Up	8.05194e-55	DPYSL2	GO:0030425//dendrite;GO:0030424//axon;GO:0005829//cytosol;GO:0043209//myelin sheath;GO:0005739//mitochondrion;GO:0005737//cytoplasm;GO:0043025//neuronal cell body	GO:0008017//microtubule binding;GO:0016810//hydrolase activity, acting on carbon-nitrogen (but not peptide) bonds;GO:0019901//protein kinase binding	GO:0031103//axon regeneration;GO:0007010//cytoskeleton organization;GO:0030516//regulation of axon extension;GO:0007420//brain development;GO:0007411//axon guidance	K07528//dihydropyrimidinase-like 2	XP_004848432.1//dihydropyrimidinase-related protein 2 isoform X1 [Heterocephalus glaber];XP_004848433.1//dihydropyrimidinase-related protein 2 isoform X2 [Heterocephalus glaber]	1//3;2//1;5
84968	2278	0.14	5.61	5.3245	3.67627e-52	Up	3.9486e-53	PNMA6A	NA	NA	NA	K06236//collagen, type I, alpha;K19720//collagen, type III, alpha	NP_116271.3//paraneoplastic antigen-like protein 6A [Homo sapiens]	5
134	2937	0.01	0.4	5.32193	6.52737e-06	Up	2.91036e-06	ADORA1	GO:0016323//basolateral plasma membrane;GO:0048786//presynaptic active zone;GO:0005783//endoplasmic reticulum;GO:0030673//axolemma;GO:0043195//terminal bouton;GO:0014069//postsynaptic density;GO:0043025//neuronal cell body;GO:0005887//integral component of plasma membrane;GO:0016021//integral component of membrane;GO:0099056//integral component of presynaptic membrane;GO:0043197//dendritic spine;…	GO:0001609//G-protein coupled adenosine receptor activity;GO:0031072//heat shock protein binding;GO:0046982//protein heterodimerization activity;GO:0004629//phospholipase C activity;GO:0032795//heterotrimeric G-protein binding;GO:0031683//G-protein beta/gamma-subunit complex binding;GO:0001664//G-protein coupled receptor binding;GO:0001883//purine nucleoside binding	GO:0002686//negative regulation of leukocyte migration;GO:0045777//positive regulation of blood pressure;GO:0097190//apoptotic signaling pathway;GO:0050728//negative regulation of inflammatory response;GO:0060087//relaxation of vascular smooth muscle;GO:0055118//negative regulation of cardiac muscle contraction;GO:0045776//negative regulation of blood pressure;GO:0002793//positive regulation of p…	K04265//adenosine A1 receptor	NP_000665.1//adenosine receptor A1 [Homo sapiens]	1//3;2//1
55106	2465	0.01	0.4	5.32193	4.60705e-05	Up	2.18528e-05	SLFN12	NA	GO:0005524//ATP binding	NA	NA	NP_060512.3//schlafen family member 12 [Homo sapiens]	4;1//3
5961	3027	0.04	1.57	5.29462	5.90284e-20	Up	1.39834e-20	PRPH2	GO:0005887//integral component of plasma membrane;GO:0016021//integral component of membrane;GO:0001750//photoreceptor outer segment	NA	GO:0060041//retina development in camera-type eye;GO:0007155//cell adhesion;GO:0007601//visual perception;GO:0007166//cell surface receptor signaling pathway	K17343//peripherin-2	NP_000313.2//peripherin-2 [Homo sapiens]	4
25893	5158	0.44	17.18	5.28708	0	Up	0	TRIM58	GO:0005622//intracellular	GO:0061630//ubiquitin protein ligase activity;GO:0045505//dynein intermediate chain binding;GO:0008270//zinc ion binding;GO:0045504//dynein heavy chain binding	GO:0061931//positive regulation of erythrocyte enucleation;GO:0051865//protein autoubiquitination;GO:0042787//protein ubiquitination involved in ubiquitin-dependent protein catabolic process;GO:1902838//regulation of nuclear migration along microtubule;GO:0000209//protein polyubiquitination	K12027//tripartite motif-containing protein 58 [EC:2.3.2.27]	NP_056246.3//E3 ubiquitin-protein ligase TRIM58 [Homo sapiens]	3//A2MP1
2125	6629	0.01	0.39	5.2854	1.97593e-11	Up	6.4895e-12	EVPL	GO:0005856//cytoskeleton;GO:0070062//extracellular exosome;GO:0045111//intermediate filament cytoskeleton;GO:0005829//cytosol;GO:0001533//cornified envelope;GO:0030057//desmosome	GO:0030674//protein binding, bridging;GO:0005198//structural molecule activity;GO:0019215//intermediate filament binding;GO:0045296//cadherin binding	GO:0018149//peptide cross-linking;GO:0008544//epidermis development;GO:0030216//keratinocyte differentiation;GO:0070268//cornification	K10383//envoplakin	NP_001979.2//envoplakin isoform 2 [Homo sapiens];NP_001307676.1//envoplakin isoform 1 [Homo sapiens]	1//3;3//A2MP1
56999	7335	0.01	0.38	5.24793	1.53509e-12	Up	4.79704e-13	ADAMTS9	GO:0005615//extracellular space;GO:0005783//endoplasmic reticulum;GO:0009986//cell surface;GO:0005578//proteinaceous extracellular matrix	GO:0008237//metallopeptidase activity;GO:0004222//metalloendopeptidase activity;GO:0008270//zinc ion binding	GO:0006508//proteolysis;GO:0007275//multicellular organism development;GO:0006516//glycoprotein catabolic process;GO:0015031//protein transport;GO:0016192//vesicle-mediated transport;GO:0045636//positive regulation of melanocyte differentiation	K08624//a disintegrin and metalloproteinase with thrombospondin motifs 9 [EC:3.4.24.-]	NP_891550.1//A disintegrin and metalloproteinase with thrombospondin motifs 9 isoform 1 preproprotein [Homo sapiens];NP_001305710.1//A disintegrin and metalloproteinase with thrombospondin motifs 9 isoform 4 precursor [Homo sapiens]	1//3
3428	2750	0.01	0.38	5.24793	2.402e-05	Up	1.11597e-05	IFI16	GO:0016020//membrane;GO:0005634//nucleus;GO:0005654//nucleoplasm;GO:0005730//nucleolus;GO:0005829//cytosol;GO:0016607//nuclear speck	GO:0000978//RNA polymerase II proximal promoter sequence-specific DNA binding;GO:0003723//RNA binding;GO:0042802//identical protein binding;GO:0008134//transcription factor binding;GO:0003690//double-stranded DNA binding;GO:0001078//transcriptional repressor activity, RNA polymerase II proximal promoter sequence-specific DNA binding;GO:0001047//core promoter binding	GO:0072332//intrinsic apoptotic signaling pathway by p53 class mediator;GO:0032481//positive regulation of type I interferon production;GO:0002218//activation of innate immune response;GO:0030099//myeloid cell differentiation;GO:0097202//activation of cysteine-type endopeptidase activity;GO:0001819//positive regulation of cytokine production;GO:0042149//cellular response to glucose starvation;GO:…	K20914//gamma-interferon-inducible protein 16	BAD92226.1//Interferon, gamma-inducible protein 16 variant, partial [Homo sapiens];NP_001193496.1//gamma-interferon-inducible protein 16 isoform 1 [Homo sapiens]	1//3;2//1
10157	5887	5	3.63	-0.461959	1.15885e-05	*	5.24518e-06	AASS	GO:0005759//mitochondrial matrix;GO:0043231//intracellular membrane-bounded organelle;GO:0005739//mitochondrion;GO:0005737//cytoplasm	GO:0047130//saccharopine dehydrogenase (NADP+, L-lysine-forming) activity;GO:0047131//saccharopine dehydrogenase (NAD+, L-glutamate-forming) activity;GO:0016491//oxidoreductase activity;GO:0004753//saccharopine dehydrogenase activity	GO:0033512//L-lysine catabolic process to acetyl-CoA via saccharopine;GO:0006554//lysine catabolic process;GO:0006091//generation of precursor metabolites and energy;GO:0019477//L-lysine catabolic process;GO:0051262//protein tetramerization;GO:0019878//lysine biosynthetic process via aminoadipic acid	K14157//alpha-aminoadipic semialdehyde synthase [EC:1.5.1.8 1.5.1.9]	NP_005754.2//alpha-aminoadipic semialdehyde synthase, mitochondrial [Homo sapiens]	3//A2MP1
93979	1969	0.01	0.38	5.24793	0.0006138	Up	0.00032131	CPA5	GO:0016021//integral component of membrane	GO:0008270//zinc ion binding;GO:0004181//metallocarboxypeptidase activity	NA	K08781//carboxypeptidase A5 [EC:3.4.17.1]	XP_010377090.1//PREDICTED: carboxypeptidase A5 isoform X2 [Rhinopithecus roxellana];XP_018886130.1//PREDICTED: carboxypeptidase A5 [Gorilla gorilla gorilla];XP_009452329.1//PREDICTED: carboxypeptidase A5 isoform X2 [Pan troglodytes]	4;1//3
6507	4106	0.06	2.23	5.21594	8.41177e-38	Up	1.21608e-38	SLC1A3	GO:0016020//membrane;GO:0009986//cell surface;GO:0005887//integral component of plasma membrane;GO:0016021//integral component of membrane;GO:0005886//plasma membrane;GO:0043025//neuronal cell body;GO:0043005//neuron projection	GO:0005313//L-glutamate transmembrane transporter activity;GO:0016595//glutamate binding;GO:0046872//metal ion binding;GO:0015293//symporter activity;GO:0005314//high-affinity glutamate transmembrane transporter activity;GO:0015501//glutamate:sodium symporter activity;GO:0015171//amino acid transmembrane transporter activity	GO:0070779//D-aspartate import;GO:0009416//response to light stimulus;GO:0006537//glutamate biosynthetic process;GO:0046677//response to antibiotic;GO:0140009//L-aspartate import across plasma membrane;GO:0001504//neurotransmitter uptake;GO:1902476//chloride transmembrane transport;GO:0009611//response to wounding;GO:0042493//response to drug;GO:0089711//L-glutamate transmembrane transport;GO:005…	K05614//solute carrier family 1 (glial high affinity glutamate transporter), member 3	NP_001276869.1//excitatory amino acid transporter 1 isoform 5 [Homo sapiens];NP_001160168.1//excitatory amino acid transporter 1 isoform 3 [Homo sapiens];NP_001160167.1//excitatory amino acid transporter 1 isoform 2 [Homo sapiens];BAG57275.1//unnamed protein product [Homo sapiens];NP_001276868.1//excitatory amino acid transporter 1 isoform 4 [Homo sapiens];NP_004163.3//excitatory amino acid trans…	1//3;4;2//1
64220	2638	0.01	0.37	5.20945	4.6106e-05	Up	2.18528e-05	STRA6	GO:0005887//integral component of plasma membrane;GO:0043234//protein complex;GO:0005886//plasma membrane	GO:0004872//receptor activity;GO:0034632//retinol transmembrane transporter activity	GO:0030540//female genitalia development;GO:0060539//diaphragm development;GO:0043010//camera-type eye development;GO:0001568//blood vessel development;GO:0048520//positive regulation of behavior;GO:0060900//embryonic camera-type eye formation;GO:0034633//retinol transport;GO:0003281//ventricular septum development;GO:0061038//uterus morphogenesis;GO:0007507//heart development;GO:0060323//head mo…	K06236//collagen, type I, alpha;K19720//collagen, type III, alpha	BAH13848.1//unnamed protein product [Homo sapiens];NP_001136092.1//stimulated by retinoic acid gene 6 protein homolog isoform c [Homo sapiens];CAD97655.1//hypothetical protein, partial [Homo sapiens];NP_001185969.1//stimulated by retinoic acid gene 6 protein homolog isoform d [Homo sapiens]	1//3;3//A2MP1
146	2666	0.01	0.37	5.20945	4.61e-05	Up	2.18528e-05	ADRA1D	GO:0005887//integral component of plasma membrane;GO:0016021//integral component of membrane;GO:0005622//intracellular;GO:0005886//plasma membrane	GO:0004937//alpha1-adrenergic receptor activity	GO:0007200//phospholipase C-activating G-protein coupled receptor signaling pathway;GO:0007186//G-protein coupled receptor signaling pathway;GO:0007267//cell-cell signaling;GO:0006259//DNA metabolic process;GO:0045987//positive regulation of smooth muscle contraction;GO:0071880//adenylate cyclase-activating adrenergic receptor signaling pathway;GO:0001994//norepinephrine-epinephrine vasoconstrict…	K04137//adrenergic receptor alpha-1D	NP_000669.1//alpha-1D adrenergic receptor [Homo sapiens]	3//A2MP1
26574	2172	40.73	60.37	0.56774	7.37729e-30	*	1.29446e-30	AATF	GO:0005634//nucleus;GO:0005730//nucleolus;GO:0005794//Golgi apparatus;GO:0005737//cytoplasm	GO:0003723//RNA binding;GO:0003700//DNA binding transcription factor activity;GO:0043522//leucine zipper domain binding;GO:0048156//tau protein binding	GO:0007346//regulation of mitotic cell cycle;GO:0043066//negative regulation of apoptotic process;GO:0032929//negative regulation of superoxide anion generation;GO:0042254//ribosome biogenesis;GO:0007155//cell adhesion;GO:0040016//embryonic cleavage;GO:2000378//negative regulation of reactive oxygen species metabolic process;GO:0045944//positive regulation of transcription from RNA polymerase II …	K14782//protein AATF/BFR2	NP_036270.1//protein AATF [Homo sapiens]	3//A2MP1
9625	5105	0.12	0.17	0.5025	0.563199	*	0.489382	AATK	GO:0016021//integral component of membrane;GO:0048471//perinuclear region of cytoplasm	GO:0004674//protein serine/threonine kinase activity;GO:0005524//ATP binding	NA	K17480//lemur tyrosine kinase 1 [EC:2.7.10.1]	XP_011523811.1//PREDICTED: serine/threonine-protein kinase LMTK1 isoform X1 [Homo sapiens];NP_001073864.2//serine/threonine-protein kinase LMTK1 isoform 1 [Homo sapiens]	2//1
204801	3209	0.02	0.74	5.20945	2.51283e-10	Up	8.71282e-11	NLRP11	NA	GO:0003723//RNA binding	NA	K22265//NACHT, LRR and PYD domains-containing protein 4	AAM14632.1//PYRIN-containing APAF1-like protein 6 [Homo sapiens]	1//3;3//A2MP1
348487	1732	0.08	2.96	5.20945	4.56936e-21	Up	1.0466e-21	FAM131C	NA	NA	NA	K10955//mucin-2;K03006//DNA-directed RNA polymerase II subunit RPB1 [EC:2.7.7.6];K03260//translation initiation factor 4G;K17582//antigen KI-67;K05010//chloride channel 1, skeletal muscle	NP_872429.2//protein FAM131C [Homo sapiens];XP_019510398.1//PREDICTED: protein FAM131C isoform X1 [Hipposideros armiger];XP_008950126.1//PREDICTED: protein FAM131C [Pan paniscus];XP_004479342.1//PREDICTED: protein FAM131C isoform X2 [Dasypus novemcinctus]	2//1
9971	2325	0.06	2.2	5.1964	2.41138e-21	Up	5.4704e-22	NR1H4	GO:0005634//nucleus;GO:0005654//nucleoplasm;GO:0005719//nuclear euchromatin	GO:0003707//steroid hormone receptor activity;GO:0032052//bile acid binding;GO:0038181//bile acid receptor activity;GO:0001077//transcriptional activator activity, RNA polymerase II proximal promoter sequence-specific DNA binding;GO:0003705//transcription factor activity, RNA polymerase II distal enhancer sequence-specific binding;GO:0016922//ligand-dependent nuclear receptor binding;GO:0001190//…	GO:0010804//negative regulation of tumor necrosis factor-mediated signaling pathway;GO:0035774//positive regulation of insulin secretion involved in cellular response to glucose stimulus;GO:0032715//negative regulation of interleukin-6 production;GO:0071222//cellular response to lipopolysaccharide;GO:0015721//bile acid and bile salt transport;GO:0050728//negative regulation of inflammatory respon…	K08537//farnesoid X receptor	NP_001193921.1//bile acid receptor isoform 4 [Homo sapiens];NP_001193907.1//bile acid receptor isoform 5 [Homo sapiens];XP_018894990.1//PREDICTED: bile acid receptor isoform X4 [Gorilla gorilla gorilla];NP_001193922.1//bile acid receptor isoform 3 [Homo sapiens];NP_005114.1//bile acid receptor isoform 2 [Homo sapiens];NP_001193906.1//bile acid receptor isoform 1 [Homo sapiens]	1//3;3//A2MP1
57559	2094	0.06	2.16	5.16993	1.42687e-18	Up	3.54764e-19	STAMBPL1	GO:0016020//membrane;GO:0005829//cytosol	GO:0061578//Lys63-specific deubiquitinase activity;GO:0046872//metal ion binding;GO:0008237//metallopeptidase activity	GO:0016579//protein deubiquitination	K11867//AMSH-like protease [EC:3.4.19.12]	NP_065850.1//AMSH-like protease [Homo sapiens]	3//A2MP1
91392	3186	0.01	0.36	5.16993	6.53539e-06	Up	2.91036e-06	ZNF502	NA	NA	NA	K09228//KRAB domain-containing zinc finger protein	XP_014586999.1//PREDICTED: uncharacterized protein LOC100630888 [Equus caballus]	4;1//3
6920	1750	0.37	13.32	5.16993	3.26614e-92	Up	1.94077e-93	TCEA3	GO:0005634//nucleus	GO:0003677//DNA binding;GO:0003746//translation elongation factor activity;GO:0008270//zinc ion binding	GO:0006355//regulation of transcription, DNA-templated;GO:0006351//transcription, DNA-templated	K03145//transcription elongation factor S-II	NP_003187.1//transcription elongation factor A protein 3 [Homo sapiens]	2//1
154664	17207	0.02	0.04	1	0.160752	*	0.115798	ABCA13	GO:0043231//intracellular membrane-bounded organelle;GO:0030667//secretory granule membrane;GO:0016021//integral component of membrane;GO:0005886//plasma membrane;GO:0035577//azurophil granule membrane	GO:0005524//ATP binding;GO:0042626//ATPase activity, coupled to transmembrane movement of substances;GO:0005215//transporter activity;GO:0016887//ATPase activity	GO:0006869//lipid transport;GO:0043312//neutrophil degranulation	K05647//ATP binding cassette, subfamily A (ABC1), member 13	NP_689914.3//ATP-binding cassette sub-family A member 13 [Homo sapiens]	4
20	8171	2.58	4.68	0.859137	4.5001e-19	*	1.09724e-19	ABCA2	GO:0016020//membrane;GO:0005765//lysosomal membrane;GO:0010008//endosome membrane;GO:0005815//microtubule organizing center;GO:0031410//cytoplasmic vesicle;GO:0005764//lysosome;GO:0005768//endosome;GO:0016021//integral component of membrane;GO:0043190//ATP-binding cassette (ABC) transporter complex	GO:0005524//ATP binding;GO:0000166//nucleotide binding;GO:0042626//ATPase activity, coupled to transmembrane movement of substances;GO:0016887//ATPase activity	GO:0006810//transport;GO:0048545//response to steroid hormone;GO:0042493//response to drug;GO:0006357//regulation of transcription from RNA polymerase II promoter;GO:0032383//regulation of intracellular cholesterol transport;GO:0042632//cholesterol homeostasis;GO:0006629//lipid metabolic process	K05642//ATP-binding cassette, subfamily A (ABC1), member 2	Q9BZC7.3//RecName: Full=ATP-binding cassette sub-family A member 2; AltName: Full=ATP-binding cassette transporter 2; Short=ATP-binding cassette 2;NP_001597.2//ATP-binding cassette sub-family A member 2 isoform a [Homo sapiens];NP_997698.1//ATP-binding cassette sub-family A member 2 isoform b [Homo sapiens]	4;2//1
23566	1738	0.04	1.44	5.16993	1.33365e-10	Up	4.55526e-11	LPAR3	GO:0030424//axon;GO:0005887//integral component of plasma membrane;GO:0016021//integral component of membrane;GO:0005886//plasma membrane	GO:0070915//lysophosphatidic acid receptor activity;GO:0008289//lipid binding;GO:0001965//G-protein alpha-subunit binding;GO:0005543//phospholipid binding;GO:0004930//G-protein coupled receptor activity	GO:0051482//positive regulation of cytosolic calcium ion concentration involved in phospholipase C-activating G-protein coupled signaling pathway;GO:0032060//bleb assembly;GO:0000187//activation of MAPK activity;GO:0007268//chemical synaptic transmission;GO:0007204//positive regulation of cytosolic calcium ion concentration;GO:0048672//positive regulation of collateral sprouting;GO:0007187//G-pro…	K04294//lysophosphatidic acid receptor 3	NP_036284.1//lysophosphatidic acid receptor 3 [Homo sapiens]	2//1
90102	5950	0.07	2.48	5.14684	2.89306e-60	Up	2.6798e-61	PHLDB2	GO:0031252//cell leading edge;GO:0005634//nucleus;GO:0045111//intermediate filament cytoskeleton;GO:0005829//cytosol;GO:0005886//plasma membrane;GO:0045180//basal cortex	GO:0008081//phosphoric diester hydrolase activity;GO:0004871//signal transducer activity;GO:0045296//cadherin binding	GO:0045184//establishment of protein localization;GO:0070507//regulation of microtubule cytoskeleton organization;GO:0000226//microtubule cytoskeleton organization;GO:0016042//lipid catabolic process;GO:0010717//regulation of epithelial to mesenchymal transition;GO:1903690//negative regulation of wound healing, spreading of epidermal cells;GO:0010470//regulation of gastrulation;GO:0051895//negati…	K01771//1-phosphatidylinositol phosphodiesterase [EC:4.6.1.13];K09486//hypoxia up-regulated 1;K22156//protein Jade-3;K01027//3-oxoacid CoA-transferase [EC:2.8.3.5]	NP_001127909.1//pleckstrin homology-like domain family B member 2 isoform b [Homo sapiens];NP_001172035.1//PI-PLC X domain-containing protein 2 isoform a [Homo sapiens];XP_016797119.1//PREDICTED: pleckstrin homology-like domain family B member 2 isoform X7 [Pan troglodytes];BAD93140.1//LL5 beta protein variant, partial [Homo sapiens];XP_016797118.1//PREDICTED: pleckstrin homology-like domain fami…	1//3;2//1
5104	2352	0.08	2.83	5.14466	4.46529e-27	Up	8.47052e-28	SERPINA5	GO:0036029//protein C inhibitor-KLK3 complex;GO:0016020//membrane;GO:0097181//protein C inhibitor-coagulation factor V complex;GO:0005615//extracellular space;GO:0097183//protein C inhibitor-coagulation factor XI complex;GO:0009897//external side of plasma membrane;GO:0097182//protein C inhibitor-coagulation factor Xa complex;GO:0036027//protein C inhibitor-PLAU complex;GO:0005576//extracellular …	GO:0002020//protease binding;GO:0032190//acrosin binding;GO:0031210//phosphatidylcholine binding;GO:0008233//peptidase activity;GO:0004867//serine-type endopeptidase inhibitor activity;GO:0005539//glycosaminoglycan binding;GO:0008201//heparin binding;GO:0001972//retinoic acid binding	GO:0061107//seminal vesicle development;GO:0007596//blood coagulation;GO:0006869//lipid transport;GO:0007342//fusion of sperm to egg plasma membrane involved in single fertilization;GO:0007283//spermatogenesis;GO:0051346//negative regulation of hydrolase activity	K03913//protein C inhibitor	NP_000615.3//plasma serine protease inhibitor preproprotein [Homo sapiens]	5
3071	3780	0.01	0.35	5.12928	9.23478e-07	Up	3.876e-07	NCKAP1L	GO:0031209//SCAR complex;GO:0016020//membrane;GO:0070062//extracellular exosome;GO:0005829//cytosol	GO:0030295//protein kinase activator activity;GO:0032403//protein complex binding;GO:0005096//GTPase activator activity	GO:0060100//positive regulation of phagocytosis, engulfment;GO:0042102//positive regulation of T cell proliferation;GO:0032715//negative regulation of interleukin-6 production;GO:0030866//cortical actin cytoskeleton organization;GO:0030890//positive regulation of B cell proliferation;GO:0048821//erythrocyte development;GO:0030838//positive regulation of actin filament polymerization;GO:0043372//p…	K05750//NCK-associated protein 1	XP_010372155.1//PREDICTED: nck-associated protein 1-like [Rhinopithecus roxellana]	1//3;4
729540	7640	0.01	0.35	5.12928	2.47559e-13	Up	7.51168e-14	RGPD6	GO:0005643//nuclear pore;GO:0005622//intracellular;GO:0005737//cytoplasm	GO:0008536//Ran GTPase binding	GO:0046907//intracellular transport	K12172//E3 SUMO-protein ligase RanBP2	NP_115636.1//RANBP2-like and GRIP domain-containing protein 5/6 isoform 2 [Homo sapiens];NP_005045.2//RANBP2-like and GRIP domain-containing protein 5/6 isoform 1 [Homo sapiens]	1//3;3//A2MP1
9154	2450	0.01	0.35	5.12928	0.000168491	Up	8.37948e-05	SLC28A1	GO:0016020//membrane;GO:0005887//integral component of plasma membrane;GO:0005886//plasma membrane	GO:0015389//pyrimidine- and adenine-specific:sodium symporter activity;GO:0005337//nucleoside transmembrane transporter activity;GO:0005415//nucleoside:sodium symporter activity	GO:0006139//nucleobase-containing compound metabolic process;GO:0015858//nucleoside transport	K11536//pyrimidine nucleoside transport protein	XP_016782836.1//PREDICTED: sodium/nucleoside cotransporter 1 isoform X13 [Pan troglodytes];XP_011816450.1//PREDICTED: sodium/nucleoside cotransporter 1 [Colobus angolensis palliatus];XP_016782833.1//PREDICTED: sodium/nucleoside cotransporter 1 isoform X10 [Pan troglodytes]	1//3;4;2//1
2015	2714	0.02	0.7	5.12928	3.95231e-08	Up	1.5252e-08	ADGRE1	GO:0005887//integral component of plasma membrane;GO:0009897//external side of plasma membrane;GO:0016021//integral component of membrane	GO:0005509//calcium ion binding;GO:0004930//G-protein coupled receptor activity	GO:0007186//G-protein coupled receptor signaling pathway;GO:0007155//cell adhesion;GO:0007166//cell surface receptor signaling pathway;GO:0002250//adaptive immune response	K04591//egf-like module containing, mucin-like, hormone receptor-like 1	NP_001965.3//adhesion G protein-coupled receptor E1 isoform 1 precursor [Homo sapiens];NP_001243182.1//adhesion G protein-coupled receptor E1 isoform 3 precursor [Homo sapiens];NP_001243184.1//adhesion G protein-coupled receptor E1 isoform 5 precursor [Homo sapiens];NP_001243181.1//adhesion G protein-coupled receptor E1 isoform 2 precursor [Homo sapiens];XP_004771678.1//PREDICTED: adhesion G prot…	1//3;4
145873	1614	0.04	1.4	5.12928	1.68507e-09	Up	6.07534e-10	MESP2	GO:0070062//extracellular exosome;GO:0005634//nucleus	GO:0000978//RNA polymerase II proximal promoter sequence-specific DNA binding;GO:0001077//transcriptional activator activity, RNA polymerase II proximal promoter sequence-specific DNA binding;GO:0046983//protein dimerization activity	GO:0001707//mesoderm formation;GO:0009880//embryonic pattern specification;GO:0001756//somitogenesis;GO:0007219//Notch signaling pathway;GO:0003007//heart morphogenesis	K09076//mesoderm posterior	NP_001035047.1//mesoderm posterior protein 2 [Homo sapiens]	1//3
84985	3637	0.01	0.35	5.12928	1.77617e-06	Up	7.58992e-07	FAM83A	GO:0005737//cytoplasm	GO:0036312//phosphatidylinositol 3-kinase regulatory subunit binding;GO:0019901//protein kinase binding	GO:0008283//cell proliferation;GO:0007173//epidermal growth factor receptor signaling pathway	K16805//protein FAM83D	NP_001275516.1//protein FAM83A isoform c [Homo sapiens];NP_001308559.1//protein FAM83A isoform d [Homo sapiens];NP_116288.2//protein FAM83A isoform a [Homo sapiens];NP_996889.1//protein FAM83A isoform b [Homo sapiens]	6;1//3;2//1
55604	5428	0.16	5.52	5.10852	4.17426e-122	Up	1.80507e-123	CARMIL1	GO:0070062//extracellular exosome;GO:0031252//cell leading edge;GO:0005634//nucleus;GO:0016607//nuclear speck;GO:0044354//macropinosome;GO:0030027//lamellipodium;GO:0005829//cytosol;GO:0005886//plasma membrane;GO:0031941//filamentous actin	GO:0032403//protein complex binding	GO:0030032//lamellipodium assembly;GO:0031529//ruffle organization;GO:1902745//positive regulation of lamellipodium organization;GO:0016477//cell migration;GO:0051639//actin filament network formation;GO:0030335//positive regulation of cell migration;GO:2000813//negative regulation of barbed-end actin filament capping;GO:0007596//blood coagulation;GO:0044351//macropinocytosis;GO:0051638//barbed-e…	K20493//leucine-rich repeat-containing protein 16	NP_060110.4//F-actin-uncapping protein LRRC16A isoform 1 [Homo sapiens];NP_001167448.1//F-actin-uncapping protein LRRC16A isoform 2 [Homo sapiens]	1//3;5
21	6623	1.52	2.54	0.740757	3.76188e-07	*	1.53729e-07	ABCA3	GO:0016020//membrane;GO:0097232//lamellar body membrane;GO:0043231//intracellular membrane-bounded organelle;GO:0097233//alveolar lamellar body membrane;GO:0097208//alveolar lamellar body;GO:0005615//extracellular space;GO:0016021//integral component of membrane;GO:0005886//plasma membrane	GO:0005319//lipid transporter activity;GO:0005524//ATP binding;GO:0042626//ATPase activity, coupled to transmembrane movement of substances;GO:0016887//ATPase activity;GO:0005215//transporter activity	GO:0006810//transport;GO:0044267//cellular protein metabolic process;GO:0055085//transmembrane transport;GO:0042493//response to drug;GO:0006869//lipid transport;GO:0051384//response to glucocorticoid	K05643//ATP-binding cassette, subfamily A (ABC1), member 3	NP_001080.2//ATP-binding cassette sub-family A member 3 [Homo sapiens]	2//1
24	7326	0.68	1.22	0.843274	4.29159e-05	*	2.02834e-05	ABCA4	GO:0016020//membrane;GO:0043231//intracellular membrane-bounded organelle;GO:0097381//photoreceptor disc membrane;GO:0005887//integral component of plasma membrane;GO:0016021//integral component of membrane	GO:0005524//ATP binding;GO:0090555//phosphatidylethanolamine-translocating ATPase activity;GO:0042626//ATPase activity, coupled to transmembrane movement of substances;GO:0005395//eye pigment precursor transporter activity;GO:0005215//transporter activity;GO:0016887//ATPase activity	GO:0006810//transport;GO:0055085//transmembrane transport;GO:0001523//retinoid metabolic process;GO:0007603//phototransduction, visible light;GO:0045332//phospholipid translocation;GO:0006649//phospholipid transfer to membrane;GO:0007601//visual perception;GO:0045494//photoreceptor cell maintenance	K05644//ATP-binding cassette, subfamily A (ABC1), member 4	NP_000341.2//retinal-specific ATP-binding cassette transporter [Homo sapiens]	2//1
23460	5296	0.01	0.01	0	0.576293	*	0.52158	ABCA6	GO:0043231//intracellular membrane-bounded organelle;GO:0005654//nucleoplasm;GO:0016021//integral component of membrane	GO:0005524//ATP binding;GO:0042626//ATPase activity, coupled to transmembrane movement of substances	GO:0006869//lipid transport	K05649//ATP-binding cassette, subfamily A (ABC1), member 6	XP_005584855.1//PREDICTED: ATP-binding cassette sub-family A member 6 [Macaca fascicularis]	2//1
54457	2371	0.01	0.34	5.08746	0.000322599	Up	0.000164086	TAF7L	NA	NA	NA	K03132//transcription initiation factor TFIID subunit 7	XP_012622866.1//transcription initiation factor TFIID subunit 7-like isoform X3 [Microcebus murinus];XP_008699919.1//PREDICTED: transcription initiation factor TFIID subunit 7-like [Ursus maritimus]	1//3;3//A2MP1
10347	6834	2.58	4.36	0.756957	1.95977e-12	*	6.14916e-13	ABCA7	GO:0043231//intracellular membrane-bounded organelle;GO:0030054//cell junction;GO:0032587//ruffle membrane;GO:0001891//phagocytic cup;GO:0000139//Golgi membrane;GO:0009986//cell surface;GO:0031901//early endosome membrane;GO:0005794//Golgi apparatus;GO:0016021//integral component of membrane;GO:0043190//ATP-binding cassette (ABC) transporter complex;GO:0005886//plasma membrane	GO:0090554//phosphatidylcholine-translocating ATPase activity;GO:0005524//ATP binding;GO:0042626//ATPase activity, coupled to transmembrane movement of substances;GO:0034188//apolipoprotein A-I receptor activity;GO:0005215//transporter activity;GO:0090556//phosphatidylserine-translocating ATPase activity;GO:0016887//ATPase activity	GO:0010875//positive regulation of cholesterol efflux;GO:1902430//negative regulation of amyloid-beta formation;GO:0033344//cholesterol efflux;GO:0050766//positive regulation of phagocytosis;GO:0018149//peptide cross-linking;GO:1900223//positive regulation of amyloid-beta clearance;GO:0045332//phospholipid translocation;GO:0006909//phagocytosis;GO:0055085//transmembrane transport;GO:1902995//posi…	K05645//ATP-binding cassette, subfamily A (ABC1), member 7	NP_061985.2//ATP-binding cassette sub-family A member 7 [Homo sapiens]	3//A2MP1
10351	5731	0.01	0.01	0	0.59299	*	0.52158	ABCA8	GO:0005743//mitochondrial inner membrane;GO:0016021//integral component of membrane	GO:0005524//ATP binding;GO:0042626//ATPase activity, coupled to transmembrane movement of substances	NA	K05650//ATP-binding cassette, subfamily A (ABC1), member 8	XP_010351419.1//PREDICTED: ATP-binding cassette sub-family A member 8 isoform X1 [Rhinopithecus roxellana];XP_021526558.1//ATP-binding cassette sub-family A member 8 isoform X2 [Aotus nancymaae]	1//3;3//A2MP1
10350	6310	0.02	0.14	2.80735	0.00129863	*	0.000698836	ABCA9	GO:0043231//intracellular membrane-bounded organelle;GO:0016021//integral component of membrane;GO:0005739//mitochondrion	GO:0005524//ATP binding;GO:0042626//ATPase activity, coupled to transmembrane movement of substances;GO:0005215//transporter activity;GO:0016887//ATPase activity	GO:0006869//lipid transport	K05651//ATP-binding cassette, subfamily A (ABC1), member 9	XP_008691902.1//PREDICTED: ATP-binding cassette sub-family A member 9 isoform X3 [Ursus maritimus]	3//A2MP1
387522	2925	0.01	0.34	5.08746	4.60587e-05	Up	2.18528e-05	TMEM189-UBE2V1	NA	NA	NA	K20656//transmembrane protein 189;K10704//ubiquitin-conjugating enzyme E2 variant	NP_954673.1//TMEM189-UBE2V1 fusion protein [Homo sapiens];XP_014420422.1//PREDICTED: LOW QUALITY PROTEIN: uncharacterized protein LOC102516405 [Camelus ferus]	2//1
27300	3108	0.34	11.52	5.08246	1.26872e-139	Up	4.49862e-141	ZNF544	GO:0005634//nucleus	GO:0046872//metal ion binding;GO:0003677//DNA binding;GO:0003700//DNA binding transcription factor activity	GO:0006355//regulation of transcription, DNA-templated;GO:0006351//transcription, DNA-templated	K09228//KRAB domain-containing zinc finger protein	XP_016792477.1//PREDICTED: zinc finger protein 544 isoform X2 [Pan troglodytes];XP_016792478.1//PREDICTED: zinc finger protein 544 isoform X3 [Pan troglodytes];XP_014198420.1//PREDICTED: zinc finger protein 544 isoform X2 [Pan paniscus];XP_013854341.2//LOW QUALITY PROTEIN: neurotrophin receptor-interacting factor homolog [Sus scrofa];NP_001307705.1//zinc finger protein 544 isoform 4 [Homo sapiens…	1//3;3//A2MP1
64699	2444	0.01	0.33	5.04439	0.000322638	Up	0.000164086	TMPRSS3	GO:0005783//endoplasmic reticulum;GO:0016021//integral component of membrane;GO:0005789//endoplasmic reticulum membrane;GO:0043025//neuronal cell body	GO:0004252//serine-type endopeptidase activity;GO:0005044//scavenger receptor activity;GO:0017080//sodium channel regulator activity	GO:0006508//proteolysis;GO:0007605//sensory perception of sound;GO:0006883//cellular sodium ion homeostasis	K09634//transmembrane protease serine 3 [EC:3.4.21.-]	NP_076927.1//transmembrane protease serine 3 isoform 1 [Homo sapiens];AAT66641.1//transmembrane protease serine 3 isoform 5 [Homo sapiens]	1//3;2//1
139628	2789	0.01	0.33	5.04439	8.8235e-05	Up	4.2792e-05	FOXR2	GO:0005634//nucleus	GO:0000981//RNA polymerase II transcription factor activity, sequence-specific DNA binding;GO:0043565//sequence-specific DNA binding;GO:0003700//DNA binding transcription factor activity	GO:0009653//anatomical structure morphogenesis;GO:0030154//cell differentiation;GO:0006351//transcription, DNA-templated	K09407//forkhead box protein N	NP_940853.1//forkhead box protein R2 [Homo sapiens]	3//A2MP1
23456	3861	13.46	8.69	-0.63125	3.20435e-15	*	8.98824e-16	ABCB10	GO:0005743//mitochondrial inner membrane;GO:0032592//integral component of mitochondrial membrane	GO:0005524//ATP binding;GO:0042626//ATPase activity, coupled to transmembrane movement of substances;GO:0042803//protein homodimerization activity;GO:0005215//transporter activity	GO:0006810//transport	K05657//ATP-binding cassette, subfamily B (MDR/TAP), member 10	NP_036221.2//ATP-binding cassette sub-family B member 10, mitochondrial [Homo sapiens]	2//1
90139	4242	0.01	0.33	5.04439	4.79802e-07	Up	1.97938e-07	TSPAN18	GO:0016021//integral component of membrane	NA	NA	K17353//tetraspanin-18	XP_009458554.1//PREDICTED: tetraspanin-18 isoform X1 [Pan troglodytes]	4
2770	3318	0.12	3.89	5.01866	2.58386e-52	Up	2.76584e-53	GNAI1	NA	NA	NA	K04630//guanine nucleotide-binding protein G(i) subunit alpha	XP_011783095.1//PREDICTED: guanine nucleotide-binding protein G(i) subunit alpha-1 [Colobus angolensis palliatus];XP_021419566.1//guanine nucleotide-binding protein G(i) subunit alpha-1 [Oncorhynchus mykiss]	1//3;5
548596	1741	0.08	2.59	5.01681	2.69519e-18	Up	6.76666e-19	CKMT1A	GO:0070062//extracellular exosome;GO:0043209//myelin sheath;GO:0005743//mitochondrial inner membrane;GO:0005739//mitochondrion	GO:0005524//ATP binding;GO:0016301//kinase activity;GO:0004111//creatine kinase activity	GO:0032091//negative regulation of protein binding;GO:0006600//creatine metabolic process;GO:0043066//negative regulation of apoptotic process	K00933//creatine kinase [EC:2.7.3.2]	NP_001308858.1//creatine kinase U-type, mitochondrial isoform 3 [Homo sapiens];NP_001308856.1//creatine kinase U-type, mitochondrial isoform 2 [Homo sapiens];NP_066270.1//creatine kinase U-type, mitochondrial precursor [Homo sapiens]	1//3;2//1
2115	6616	0.05	1.61	5.00899	8.21513e-44	Up	1.04925e-44	ETV1	GO:0005634//nucleus	GO:0000981//RNA polymerase II transcription factor activity, sequence-specific DNA binding;GO:0000978//RNA polymerase II proximal promoter sequence-specific DNA binding;GO:0043565//sequence-specific DNA binding;GO:0001077//transcriptional activator activity, RNA polymerase II proximal promoter sequence-specific DNA binding;GO:0003700//DNA binding transcription factor activity	GO:0006357//regulation of transcription from RNA polymerase II promoter;GO:0030154//cell differentiation;GO:0045944//positive regulation of transcription from RNA polymerase II promoter;GO:0007517//muscle organ development;GO:0048935//peripheral nervous system neuron development;GO:0007638//mechanosensory behavior;GO:0007411//axon guidance;GO:0006366//transcription from RNA polymerase II promoter	K09431//ets translocation variant 1	NP_001156620.1//ETS translocation variant 1 isoform c [Homo sapiens];NP_001156624.1//ETS translocation variant 1 isoform f [Homo sapiens];BAD92439.1//ets variant gene 1 variant, partial [Homo sapiens];NP_001156622.1//ETS translocation variant 1 isoform d [Homo sapiens];NP_001156623.1//ETS translocation variant 1 isoform e [Homo sapiens];NP_004947.2//ETS translocation variant 1 isoform a [Homo sap…	4;1//3
8647	4775	0.01	0.01	0	0.574633	*	0.52158	ABCB11	GO:0016020//membrane;GO:0070062//extracellular exosome;GO:0005887//integral component of plasma membrane;GO:0046581//intercellular canaliculus;GO:0045177//apical part of cell;GO:0005886//plasma membrane	GO:0008554//sodium-exporting ATPase activity, phosphorylative mechanism;GO:0015126//canalicular bile acid transmembrane transporter activity;GO:0005524//ATP binding;GO:0015432//bile acid-exporting ATPase activity;GO:0005215//transporter activity	GO:0006810//transport;GO:0015721//bile acid and bile salt transport;GO:0015722//canalicular bile acid transport;GO:0006699//bile acid biosynthetic process	K05664//ATP-binding cassette, subfamily B (MDR/TAP), member 11	NP_003733.2//bile salt export pump [Homo sapiens]	2//1
5244	3826	0.02	0.06	1.58496	0.307345	*	0.239416	ABCB4	GO:0016020//membrane;GO:0070062//extracellular exosome;GO:0005654//nucleoplasm;GO:0005925//focal adhesion;GO:0016324//apical plasma membrane;GO:0030136//clathrin-coated vesicle;GO:0031526//brush border membrane;GO:0046581//intercellular canaliculus;GO:0005737//cytoplasm;GO:0045121//membrane raft;GO:0005887//integral component of plasma membrane;GO:0005829//cytosol;GO:0015629//actin cytoskeleton;G…	GO:0090554//phosphatidylcholine-translocating ATPase activity;GO:0005524//ATP binding;GO:0042626//ATPase activity, coupled to transmembrane movement of substances;GO:0008559//xenobiotic transmembrane transporting ATPase activity;GO:0008525//phosphatidylcholine transporter activity;GO:0005548//phospholipid transporter activity	GO:0009914//hormone transport;GO:0001890//placenta development;GO:0036146//cellular response to mycotoxin;GO:0035633//maintenance of permeability of blood-brain barrier;GO:0050892//intestinal absorption;GO:0007420//brain development;GO:1903416//response to glycoside;GO:0045332//phospholipid translocation;GO:0097068//response to thyroxine;GO:1904478//regulation of intestinal absorption;GO:0019216/…	K05659//ATP-binding cassette, subfamily B (MDR/TAP), member 4 [EC:3.6.3.44]	NP_061338.1//phosphatidylcholine translocator ABCB4 isoform C [Homo sapiens];EAW76949.1//ATP-binding cassette, sub-family B (MDR/TAP), member 4, isoform CRA_e [Homo sapiens]	3//A2MP1;2//1
3142	2308	0.01	0.32	5	0.000614729	Up	0.00032131	HLX	GO:0005634//nucleus	GO:0043565//sequence-specific DNA binding	GO:0001889//liver development;GO:0030154//cell differentiation;GO:0006355//regulation of transcription, DNA-templated;GO:0045627//positive regulation of T-helper 1 cell differentiation;GO:0006351//transcription, DNA-templated;GO:0045629//negative regulation of T-helper 2 cell differentiation;GO:0048484//enteric nervous system development;GO:0046622//positive regulation of organ growth;GO:0007275/…	K09339//homeobox protein HLX1	NP_068777.1//H2.0-like homeobox protein [Homo sapiens]	3//A2MP1
340273	4375	0.09	0.02	-2.16993	0.155705	*	0.111575	ABCB5	GO:0005887//integral component of plasma membrane;GO:0005886//plasma membrane	GO:0015562//efflux transmembrane transporter activity;GO:0005524//ATP binding;GO:0042626//ATPase activity, coupled to transmembrane movement of substances;GO:0008559//xenobiotic transmembrane transporting ATPase activity	GO:0055085//transmembrane transport;GO:0030154//cell differentiation;GO:0048058//compound eye corneal lens development;GO:0042391//regulation of membrane potential	K05660//ATP-binding cassette, subfamily B (MDR/TAP), member 5	AAP55848.1//ATP-binding cassette protein [Homo sapiens];NP_001157413.1//ATP-binding cassette sub-family B member 5 isoform 1 [Homo sapiens]	1//3;2//1;5
79802	2582	0.02	0.64	5	4.80364e-07	Up	1.97907e-07	HHIPL2	GO:0005576//extracellular region	GO:0003824//catalytic activity	NA	K06231//hedgehog interacting protein;K15212//TATA box-binding protein-associated factor RNA polymerase I subunit A	NP_079022.2//HHIP-like protein 2 precursor [Homo sapiens]	3//A2MP1
10058	2994	0.4	0.67	0.744161	0.108585	*	0.0757094	ABCB6	NA	NA	NA	K05661//ATP-binding cassette, subfamily B (MDR/TAP), member 6	AAG33617.1//ATP-binding cassette half-transporter [Homo sapiens];NP_001336757.1//ATP-binding cassette sub-family B member 6, mitochondrial isoform 2 [Homo sapiens]	1//3;3//A2MP1
22	2434	14.76	19.64	0.412102	5.77349e-07	*	2.39374e-07	ABCB7	GO:0005743//mitochondrial inner membrane;GO:0016021//integral component of membrane	GO:0015232//heme transporter activity;GO:0005524//ATP binding;GO:0042626//ATPase activity, coupled to transmembrane movement of substances	GO:0006810//transport;GO:0006879//cellular iron ion homeostasis;GO:0055085//transmembrane transport	K05662//ATP-binding cassette, subfamily B (MDR/TAP), member 7	XP_011833150.1//PREDICTED: ATP-binding cassette sub-family B member 7, mitochondrial isoform X4 [Mandrillus leucophaeus];XP_009196085.2//ATP-binding cassette sub-family B member 7, mitochondrial isoform X2 [Papio anubis];XP_011833151.1//PREDICTED: ATP-binding cassette sub-family B member 7, mitochondrial isoform X5 [Mandrillus leucophaeus];XP_017809612.1//ATP-binding cassette sub-family B member …	2//1;5
11194	4684	10.05	14.68	0.546656	1.51607e-15	*	4.20464e-16	ABCB8	GO:0005740//mitochondrial envelope;GO:0016020//membrane;GO:0005634//nucleus;GO:0005730//nucleolus;GO:0005743//mitochondrial inner membrane;GO:0016021//integral component of membrane;GO:0043190//ATP-binding cassette (ABC) transporter complex;GO:0005739//mitochondrion	GO:0005524//ATP binding;GO:0042626//ATPase activity, coupled to transmembrane movement of substances;GO:0005215//transporter activity	GO:0006810//transport	K05655//ATP-binding cassette, subfamily B (MDR/TAP), member 8	NP_001269221.1//ATP-binding cassette sub-family B member 8, mitochondrial isoform c [Homo sapiens];NP_001269220.1//ATP-binding cassette sub-family B member 8, mitochondrial isoform a [Homo sapiens];NP_009119.2//ATP-binding cassette sub-family B member 8, mitochondrial isoform b [Homo sapiens];NP_001269222.1//ATP-binding cassette sub-family B member 8, mitochondrial isoform d [Homo sapiens]	4;1//3
8291	6616	0.01	0.32	5	1.80923e-10	Up	6.227e-11	DYSF	GO:0030315//T-tubule;GO:0070062//extracellular exosome;GO:0005815//microtubule organizing center;GO:0005770//late endosome;GO:0030027//lamellipodium;GO:0005768//endosome;GO:0030139//endocytic vesicle;GO:0042383//sarcolemma;GO:0016021//integral component of membrane;GO:0005886//plasma membrane;GO:0005769//early endosome;GO:0030659//cytoplasmic vesicle membrane	GO:0005544//calcium-dependent phospholipid binding;GO:0005509//calcium ion binding;GO:0005543//phospholipid binding	GO:0006906//vesicle fusion;GO:0006936//muscle contraction;GO:0001778//plasma membrane repair	K18261//dysferlin	NP_001124456.1//dysferlin isoform 5 [Homo sapiens];NP_001124453.1//dysferlin isoform 14 [Homo sapiens];NP_001124452.1//dysferlin isoform 13 [Homo sapiens];NP_001124457.1//dysferlin isoform 4 [Homo sapiens];XP_003808225.1//PREDICTED: dysferlin isoform X7 [Pan paniscus];XP_003808226.1//PREDICTED: dysferlin isoform X5 [Pan paniscus];NP_003485.1//dysferlin isoform 8 [Homo sapiens];NP_001123927.1//dys…	1//3;3//A2MP1
4363	6564	11.8	17.89	0.600367	2.51312e-30	*	4.34852e-31	ABCC1	NA	NA	NA	K05665//ATP-binding cassette, subfamily C (CFTR/MRP), member 1	XP_011520799.1//PREDICTED: multidrug resistance-associated protein 1 isoform X2 [Homo sapiens]	3//A2MP1
100271927	2794	0.01	0.32	5	0.00016845	Up	8.37948e-05	RASA4B	GO:0005829//cytosol;GO:0005622//intracellular;GO:0031235//intrinsic component of the cytoplasmic side of the plasma membrane	GO:0046872//metal ion binding;GO:0005096//GTPase activator activity	GO:0046580//negative regulation of Ras protein signal transduction;GO:0000165//MAPK cascade;GO:0071277//cellular response to calcium ion;GO:0035556//intracellular signal transduction;GO:0034260//negative regulation of GTPase activity	K17630//Ras GTPase-activating protein 4	NP_001264264.1//ras GTPase-activating protein 4B [Homo sapiens]	1//3
85320	4576	0.06	0.28	2.22239	0.00144938	*	0.000785336	ABCC11	GO:0016021//integral component of membrane	GO:0005524//ATP binding;GO:0042626//ATPase activity, coupled to transmembrane movement of substances	NA	K05671//ATP-binding cassette, subfamily C (CFTR/MRP), member 11	XP_004057664.2//PREDICTED: ATP-binding cassette sub-family C member 11 isoform X2 [Gorilla gorilla gorilla];XP_004057662.2//PREDICTED: ATP-binding cassette sub-family C member 11 isoform X1 [Gorilla gorilla gorilla]	3//A2MP1;2//1
10257	5751	20.35	17.42	-0.224284	1.36878e-06	*	5.80578e-07	ABCC4	GO:0016020//membrane;GO:0016323//basolateral plasma membrane;GO:0005887//integral component of plasma membrane;GO:0016021//integral component of membrane;GO:0005886//plasma membrane;GO:0031088//platelet dense granule membrane	GO:0043225//ATPase-coupled anion transmembrane transporter activity;GO:0015662//ATPase activity, coupled to transmembrane movement of ions, phosphorylative mechanism;GO:0005524//ATP binding;GO:0005254//chloride channel activity;GO:0042626//ATPase activity, coupled to transmembrane movement of substances;GO:0016404//15-hydroxyprostaglandin dehydrogenase (NAD+) activity	GO:0055085//transmembrane transport;GO:0014070//response to organic cyclic compound;GO:0042493//response to drug;GO:0010243//response to organonitrogen compound;GO:0032310//prostaglandin secretion;GO:0060271//cilium assembly;GO:0002576//platelet degranulation;GO:0048661//positive regulation of smooth muscle cell proliferation	K05673//ATP-binding cassette, subfamily C (CFTR/MRP), member 4	XP_011732106.1//PREDICTED: multidrug resistance-associated protein 4 isoform X1 [Macaca nemestrina];NP_001098985.1//multidrug resistance-associated protein 4 isoform 2 [Homo sapiens];NP_001288758.1//multidrug resistance-associated protein 4 isoform 3 [Homo sapiens];NP_005836.2//multidrug resistance-associated protein 4 isoform 1 [Homo sapiens];NP_001288759.1//multidrug resistance-associated prote…	4;1//3;2//1
10057	4232	8.01	9.65	0.268727	0.879281	*	0.84928	ABCC5	GO:0016020//membrane;GO:0005887//integral component of plasma membrane;GO:0005886//plasma membrane	GO:0043225//ATPase-coupled anion transmembrane transporter activity;GO:0005524//ATP binding;GO:0042626//ATPase activity, coupled to transmembrane movement of substances;GO:0008514//organic anion transmembrane transporter activity	GO:0006810//transport;GO:0055085//transmembrane transport;GO:0030213//hyaluronan biosynthetic process	K05668//ATP-binding cassette, subfamily C (CFTR/MRP), member 5	XP_005546569.1//PREDICTED: multidrug resistance-associated protein 5 isoform X1 [Macaca fascicularis];NP_005679.2//multidrug resistance-associated protein 5 isoform 1 [Homo sapiens];XP_017721361.1//PREDICTED: multidrug resistance-associated protein 5-like isoform X2 [Rhinopithecus bieti]	1//3;3//A2MP1;2//1
368	1219	27.19	40.96	0.59114	0.00275779	*	0.00154025	ABCC6	GO:0016323//basolateral plasma membrane;GO:0005634//nucleus;GO:0016324//apical plasma membrane;GO:0016021//integral component of membrane;GO:0016328//lateral plasma membrane;GO:0005789//endoplasmic reticulum membrane;GO:0005886//plasma membrane	GO:0043225//ATPase-coupled anion transmembrane transporter activity;GO:0005524//ATP binding;GO:0042626//ATPase activity, coupled to transmembrane movement of substances;GO:0005215//transporter activity	GO:0006810//transport;GO:0055085//transmembrane transport;GO:0042493//response to drug;GO:0007601//visual perception	K05669//ATP-binding cassette, subfamily C (CFTR/MRP), member 6	XP_001166102.2//PREDICTED: uncharacterized protein LOC749156 isoform X2 [Pan troglodytes];NP_001162.4//multidrug resistance-associated protein 6 isoform 1 [Homo sapiens];AAC79696.1//MRP6 [Homo sapiens];XP_016785017.1//PREDICTED: multidrug resistance-associated protein 6 isoform X5 [Pan troglodytes];O95255.2//RecName: Full=Multidrug resistance-associated protein 6; AltName: Full=ATP-binding casset…	4;1//3;5
153769	3043	0.15	4.79	4.99699	1.32822e-58	Up	1.27555e-59	SH3RF2	GO:0005654//nucleoplasm	GO:0004864//protein phosphatase inhibitor activity;GO:0046872//metal ion binding;GO:0019902//phosphatase binding;GO:0016740//transferase activity;GO:0008157//protein phosphatase 1 binding	GO:0016567//protein ubiquitination;GO:0010923//negative regulation of phosphatase activity	K12171//E3 ubiquitin-protein ligase SH3RF [EC:2.3.2.27]	XP_006714820.1//PREDICTED: putative E3 ubiquitin-protein ligase SH3RF2 isoform X2 [Homo sapiens];NP_689763.3//putative E3 ubiquitin-protein ligase SH3RF2 [Homo sapiens]	3//A2MP1
23677	5193	0.07	2.23	4.99354	8.89954e-47	Up	1.06576e-47	SH3BP4	GO:0070062//extracellular exosome;GO:0005634//nucleus;GO:0030136//clathrin-coated vesicle;GO:0005905//clathrin-coated pit;GO:0005737//cytoplasm	GO:0042802//identical protein binding;GO:0017016//Ras GTPase binding;GO:0005092//GDP-dissociation inhibitor activity	GO:0032007//negative regulation of TOR signaling;GO:0030308//negative regulation of cell growth;GO:0061462//protein localization to lysosome;GO:0050790//regulation of catalytic activity;GO:0010508//positive regulation of autophagy;GO:0071230//cellular response to amino acid stimulus;GO:0006897//endocytosis;GO:0034260//negative regulation of GTPase activity;GO:0008285//negative regulation of cell …	K20066//SH3 domain-binding protein 4	NP_055336.1//SH3 domain-binding protein 4 [Homo sapiens]	2//1
2537	838	7.22	229.94	4.99311	0	Up	0	IFI6	GO:0016021//integral component of membrane;GO:0005739//mitochondrion;GO:0005886//plasma membrane	NA	GO:2001240//negative regulation of extrinsic apoptotic signaling pathway in absence of ligand;GO:0043154//negative regulation of cysteine-type endopeptidase activity involved in apoptotic process;GO:0060337//type I interferon signaling pathway;GO:0051902//negative regulation of mitochondrial depolarization;GO:0006955//immune response;GO:0001836//release of cytochrome c from mitochondria	NA	XP_012353995.1//PREDICTED: interferon alpha-inducible protein 6 isoform X3 [Nomascus leucogenys];XP_012353994.1//PREDICTED: interferon alpha-inducible protein 6 isoform X2 [Nomascus leucogenys];XP_012353996.1//PREDICTED: interferon alpha-inducible protein 6 isoform X4 [Nomascus leucogenys]	3//A2MP1;2//1
54	1507	0.04	1.26	4.97728	7.40925e-08	Up	2.8989e-08	ACP5	GO:0070062//extracellular exosome;GO:0005829//cytosol;GO:0016021//integral component of membrane;GO:0005764//lysosome	GO:0008199//ferric iron binding;GO:0003993//acid phosphatase activity;GO:0008198//ferrous iron binding	GO:0045453//bone resorption;GO:0060349//bone morphogenesis;GO:0034097//response to cytokine;GO:0032695//negative regulation of interleukin-12 production;GO:0032496//response to lipopolysaccharide;GO:0032720//negative regulation of tumor necrosis factor production;GO:0045019//negative regulation of nitric oxide biosynthetic process;GO:0032691//negative regulation of interleukin-1 beta production;G…	K14379//tartrate-resistant acid phosphatase type 5 [EC:3.1.3.2]	XP_017724910.1//PREDICTED: tartrate-resistant acid phosphatase type 5 isoform X2 [Rhinopithecus bieti]	4;1//3;2//1
6833	4918	0.01	0.02	1	0.332308	*	0.26636	ABCC8	GO:0008282//inward rectifying potassium channel;GO:0030672//synaptic vesicle membrane;GO:0042383//sarcolemma;GO:0005739//mitochondrion;GO:0005886//plasma membrane;GO:0008076//voltage-gated potassium channel complex	GO:0005524//ATP binding;GO:0005267//potassium channel activity;GO:0042626//ATPase activity, coupled to transmembrane movement of substances;GO:0008281//sulfonylurea receptor activity;GO:0015272//ATP-activated inward rectifier potassium channel activity;GO:0043225//ATPase-coupled anion transmembrane transporter activity;GO:0044325//ion channel binding;GO:0019905//syntaxin binding	GO:0008542//visual learning;GO:1905075//positive regulation of occluding junction disassembly;GO:0032496//response to lipopolysaccharide;GO:0050796//regulation of insulin secretion;GO:1903818//positive regulation of voltage-gated potassium channel activity;GO:0071310//cellular response to organic substance;GO:0032760//positive regulation of tumor necrosis factor production;GO:1900721//positive re…	K05032//ATP-binding cassette subfamily C (CFTR/MRP) member 8	NP_001338224.1//ATP-binding cassette sub-family C member 8 isoform 3 [Homo sapiens];NP_001338225.1//ATP-binding cassette sub-family C member 8 isoform 4 [Homo sapiens];NP_000343.2//ATP-binding cassette sub-family C member 8 isoform 2 [Homo sapiens];NP_001338226.1//ATP-binding cassette sub-family C member 8 isoform 5 [Homo sapiens];NP_001274103.1//ATP-binding cassette sub-family C member 8 isoform…	4;1//3
10060	8325	6.54	11.33	0.792785	1.62837e-39	*	2.2739e-40	ABCC9	GO:0008282//inward rectifying potassium channel;GO:0016021//integral component of membrane;GO:0042383//sarcolemma;GO:0030017//sarcomere;GO:0005886//plasma membrane;GO:0008076//voltage-gated potassium channel complex	GO:0044325//ion channel binding;GO:0043225//ATPase-coupled anion transmembrane transporter activity;GO:0015459//potassium channel regulator activity;GO:0005524//ATP binding;GO:0005267//potassium channel activity;GO:0042626//ATPase activity, coupled to transmembrane movement of substances;GO:0008281//sulfonylurea receptor activity;GO:0005215//transporter activity	GO:1903779//regulation of cardiac conduction;GO:0055085//transmembrane transport;GO:0042493//response to drug;GO:0006813//potassium ion transport;GO:0051607//defense response to virus;GO:0010107//potassium ion import	K05033//ATP-binding cassette subfamily C (CFTR/MRP) member 9	NP_005682.2//ATP-binding cassette sub-family C member 9 isoform SUR2A [Homo sapiens];NP_064693.2//ATP-binding cassette sub-family C member 9 isoform SUR2B [Homo sapiens]	3//A2MP1
215	3697	12.14	18.14	0.579406	1.06755e-16	*	2.8393e-17	ABCD1	GO:0016020//membrane;GO:0005777//peroxisome;GO:0005737//cytoplasm;GO:0048471//perinuclear region of cytoplasm;GO:0005779//integral component of peroxisomal membrane;GO:0005829//cytosol;GO:0016021//integral component of membrane;GO:0005739//mitochondrion;GO:0005778//peroxisomal membrane	GO:0005524//ATP binding;GO:0042802//identical protein binding;GO:0042626//ATPase activity, coupled to transmembrane movement of substances;GO:0042803//protein homodimerization activity;GO:0005324//long-chain fatty acid transporter activity;GO:0019899//enzyme binding;GO:0016887//ATPase activity;GO:0005215//transporter activity	GO:0007031//peroxisome organization;GO:0055085//transmembrane transport;GO:0015919//peroxisomal membrane transport;GO:0033540//fatty acid beta-oxidation using acyl-CoA oxidase;GO:0015910//peroxisomal long-chain fatty acid import;GO:0042758//long-chain fatty acid catabolic process;GO:0043651//linoleic acid metabolic process;GO:0036109//alpha-linolenic acid metabolic process;GO:0006635//fatty acid …	K05675//ATP-binding cassette, subfamily D (ALD), member 1	NP_000024.2//ATP-binding cassette sub-family D member 1 [Homo sapiens]	3//A2MP1
79822	5542	0.01	0.31	4.9542	9.41207e-09	Up	3.51078e-09	ARHGAP28	NA	NA	NA	K20639//Rho GTPase-activating protein 18/28/40	XP_005258201.2//PREDICTED: rho GTPase-activating protein 28 isoform X1 [Homo sapiens]	2//1
650	3191	0.06	1.85	4.94642	4.83759e-24	Up	1.00859e-24	BMP2	GO:0043231//intracellular membrane-bounded organelle;GO:0005615//extracellular space;GO:0009986//cell surface;GO:0005576//extracellular region;GO:0070724//BMP receptor complex	GO:0008083//growth factor activity;GO:0005125//cytokine activity;GO:0019211//phosphatase activator activity;GO:0004745//retinol dehydrogenase activity;GO:0039706//co-receptor binding;GO:0070700//BMP receptor binding	GO:0060129//thyroid-stimulating hormone-secreting cell differentiation;GO:1902895//positive regulation of pri-miRNA transcription from RNA polymerase II promoter;GO:0001649//osteoblast differentiation;GO:0045666//positive regulation of neuron differentiation;GO:0030335//positive regulation of cell migration;GO:0035054//embryonic heart tube anterior/posterior pattern specification;GO:0001658//bran…	K21283//bone morphogenetic protein 2	NP_001191.1//bone morphogenetic protein 2 preproprotein [Homo sapiens]	3//A2MP1
1366	1507	1.04	31.37	4.91473	4.80883e-180	Up	1.19621e-181	CLDN7	GO:0016323//basolateral plasma membrane;GO:0016327//apicolateral plasma membrane;GO:0016021//integral component of membrane;GO:0005923//bicellular tight junction;GO:0016328//lateral plasma membrane;GO:0005886//plasma membrane	GO:0050839//cell adhesion molecule binding;GO:0042802//identical protein binding;GO:0005198//structural molecule activity	GO:0016338//calcium-independent cell-cell adhesion via plasma membrane cell-adhesion molecules;GO:2000147//positive regulation of cell motility;GO:0007162//negative regulation of cell adhesion;GO:0043066//negative regulation of apoptotic process;GO:0045471//response to ethanol;GO:0008284//positive regulation of cell proliferation;GO:0032463//negative regulation of protein homooligomerization	K06087//claudin	XP_011813883.1//PREDICTED: claudin-7 isoform X1 [Colobus angolensis palliatus];XP_012581942.1//PREDICTED: claudin-7 isoform X1 [Condylura cristata]	1//3;5
90485	2774	0.07	2.1	4.90689	1.7155e-23	Up	3.64238e-24	ZNF835	NA	NA	NA	K09228//KRAB domain-containing zinc finger protein	EHH30446.1//hypothetical protein EGK_11119 [Macaca mulatta]	2//1
225	5341	0.02	0.01	-1	0.644725	*	0.593318	ABCD2	GO:0005829//cytosol;GO:0016021//integral component of membrane;GO:0005777//peroxisome;GO:0005778//peroxisomal membrane	GO:0005524//ATP binding;GO:0042626//ATPase activity, coupled to transmembrane movement of substances;GO:0042803//protein homodimerization activity;GO:0005324//long-chain fatty acid transporter activity	GO:0000038//very long-chain fatty acid metabolic process;GO:0055085//transmembrane transport;GO:0032000//positive regulation of fatty acid beta-oxidation;GO:0006635//fatty acid beta-oxidation;GO:0042760//very long-chain fatty acid catabolic process	K05676//ATP-binding cassette, subfamily D (ALD), member 2	NP_005155.1//ATP-binding cassette sub-family D member 2 [Homo sapiens]	3//A2MP1
5825	3432	49.18	25.9	-0.92512	6.62321e-84	*	4.29812e-85	ABCD3	GO:0016020//membrane;GO:0043231//intracellular membrane-bounded organelle;GO:0005829//cytosol;GO:0005782//peroxisomal matrix;GO:0005743//mitochondrial inner membrane;GO:0016021//integral component of membrane;GO:0005777//peroxisome;GO:0005778//peroxisomal membrane	GO:0005524//ATP binding;GO:0042626//ATPase activity, coupled to transmembrane movement of substances;GO:0043621//protein self-association;GO:0042803//protein homodimerization activity;GO:0005324//long-chain fatty acid transporter activity;GO:0016887//ATPase activity	GO:0007031//peroxisome organization;GO:0055085//transmembrane transport;GO:0014070//response to organic cyclic compound;GO:0042493//response to drug;GO:0006635//fatty acid beta-oxidation;GO:0042760//very long-chain fatty acid catabolic process;GO:0015910//peroxisomal long-chain fatty acid import;GO:0006633//fatty acid biosynthetic process	K05677//ATP-binding cassette, subfamily D (ALD), member 3	NP_001116146.1//ATP-binding cassette sub-family D member 3 isoform b [Homo sapiens];NP_002849.1//ATP-binding cassette sub-family D member 3 isoform a [Homo sapiens]	1//3;3//A2MP1
377007	3685	0.02	0.6	4.90689	1.68564e-09	Up	6.07534e-10	KLHL30	GO:0031463//Cul3-RING ubiquitin ligase complex	NA	GO:0016567//protein ubiquitination	K10466//kelch-like protein 30	NP_940984.3//kelch-like protein 30 [Homo sapiens]	3//A2MP1
5826	3082	6.81	6.1	-0.158846	0.17422	*	0.126527	ABCD4	GO:0005765//lysosomal membrane;GO:0016021//integral component of membrane;GO:0005777//peroxisome;GO:0005789//endoplasmic reticulum membrane;GO:0043190//ATP-binding cassette (ABC) transporter complex;GO:0005778//peroxisomal membrane	GO:0005524//ATP binding;GO:0042626//ATPase activity, coupled to transmembrane movement of substances	GO:0055085//transmembrane transport;GO:1990830//cellular response to leukemia inhibitory factor;GO:0009235//cobalamin metabolic process	K05678//ATP-binding cassette, subfamily D (ALD), member 4	NP_001340520.1//ATP-binding cassette sub-family D member 4 isoform d [Homo sapiens];NP_001340521.1//ATP-binding cassette sub-family D member 4 isoform e [Homo sapiens];NP_005041.1//ATP-binding cassette sub-family D member 4 isoform a [Homo sapiens];NP_064730.1//ATP-binding cassette sub-family D member 4 isoform b [Homo sapiens];NP_001340522.1//ATP-binding cassette sub-family D member 4 isoform f …	1//3;3//A2MP1;2//1
91351	6664	0.05	1.49	4.89724	1.05346e-41	Up	1.40829e-42	DDX60L	NA	GO:0003723//RNA binding;GO:0005524//ATP binding;GO:0004386//helicase activity;GO:0003676//nucleic acid binding	NA	K20103//ATP-dependent RNA helicase DDX60 [EC:3.6.4.13]	XP_011530708.1//PREDICTED: probable ATP-dependent RNA helicase DDX60-like isoform X4 [Homo sapiens];XP_011714100.1//PREDICTED: probable ATP-dependent RNA helicase DDX60-like isoform X1 [Macaca nemestrina];NP_001278439.1//probable ATP-dependent RNA helicase DDX60-like isoform 2 [Homo sapiens];Q5H9U9.2//RecName: Full=Probable ATP-dependent RNA helicase DDX60-like; AltName: Full=DEAD box protein 60-…	1//3;2//1
9423	5954	0.02	0.59	4.88264	1.89233e-14	Up	5.4749e-15	NTN1	GO:0005576//extracellular region;GO:0005737//cytoplasm;GO:0005604//basement membrane	NA	GO:0033564//anterior/posterior axon guidance;GO:0045773//positive regulation of axon extension;GO:0098609//cell-cell adhesion;GO:0030334//regulation of cell migration;GO:0042472//inner ear morphogenesis;GO:2000147//positive regulation of cell motility;GO:0030517//negative regulation of axon extension;GO:0007411//axon guidance;GO:0007097//nuclear migration;GO:0032488//Cdc42 protein signal transduc…	K06843//netrin 1	NP_004813.2//netrin-1 precursor [Homo sapiens]	2//1
4599	3170	0.17	4.98	4.87254	8.60872e-62	Up	7.76994e-63	MX1	GO:0031965//nuclear membrane;GO:0005829//cytosol;GO:0031966//mitochondrial membrane;GO:0005789//endoplasmic reticulum membrane;GO:0005737//cytoplasm;GO:0048471//perinuclear region of cytoplasm	GO:0042802//identical protein binding;GO:0005525//GTP binding;GO:0008017//microtubule binding;GO:0003924//GTPase activity	GO:0060337//type I interferon signaling pathway;GO:0007165//signal transduction;GO:0051607//defense response to virus;GO:0006915//apoptotic process;GO:0003374//dynamin family protein polymerization involved in mitochondrial fission;GO:0034340//response to type I interferon;GO:0061025//membrane fusion;GO:0006952//defense response;GO:0045071//negative regulation of viral genome replication;GO:00096…	K14754//interferon-induced GTP-binding protein Mx1	NP_001269849.1//interferon-induced GTP-binding protein Mx1 isoform b [Homo sapiens];NP_002453.2//interferon-induced GTP-binding protein Mx1 isoform a [Homo sapiens]	4;1//3;2//1
56937	4898	0.07	2.04	4.86507	9.12668e-41	Up	1.24727e-41	PMEPA1	GO:0043231//intracellular membrane-bounded organelle;GO:0010008//endosome membrane;GO:0031901//early endosome membrane;GO:0016021//integral component of membrane;GO:0005886//plasma membrane;GO:0000139//Golgi membrane	GO:0050699//WW domain binding;GO:0070412//R-SMAD binding	GO:0030512//negative regulation of transforming growth factor beta receptor signaling pathway;GO:0010991//negative regulation of SMAD protein complex assembly;GO:0060394//negative regulation of pathway-restricted SMAD protein phosphorylation;GO:0030521//androgen receptor signaling pathway	K10955//mucin-2;K09366//POU domain transcription factor, class 4	XP_003253026.1//PREDICTED: protein TMEPAI isoform X1 [Nomascus leucogenys];NP_954638.1//protein TMEPAI isoform b [Homo sapiens];XP_015004208.1//PREDICTED: protein TMEPAI [Macaca mulatta];NP_001242905.1//protein TMEPAI isoform d [Homo sapiens];XP_004090104.1//PREDICTED: protein TMEPAI isoform X2 [Nomascus leucogenys]	1//3;4;2//1
51309	2141	0.03	0.87	4.85798	7.41156e-08	Up	2.8989e-08	ARMCX1	GO:0016021//integral component of membrane;GO:0005741//mitochondrial outer membrane	NA	NA	NA	NP_057692.1//armadillo repeat-containing X-linked protein 1 [Homo sapiens]	1//3
1806	3596	0.01	0.29	4.85798	2.40294e-05	Up	1.11597e-05	DPYD	GO:0005829//cytosol;GO:0005737//cytoplasm	GO:0050661//NADP binding;GO:0046872//metal ion binding;GO:0017113//dihydropyrimidine dehydrogenase (NADP+) activity;GO:0050660//flavin adenine dinucleotide binding;GO:0051539//4 iron, 4 sulfur cluster binding;GO:0042803//protein homodimerization activity	GO:0006212//uracil catabolic process;GO:0019483//beta-alanine biosynthetic process;GO:0046135//pyrimidine nucleoside catabolic process;GO:0006214//thymidine catabolic process;GO:0006210//thymine catabolic process;GO:0006145//purine nucleobase catabolic process;GO:0006208//pyrimidine nucleobase catabolic process	K00207//dihydropyrimidine dehydrogenase (NADP+) [EC:1.3.1.2]	NP_000101.2//dihydropyrimidine dehydrogenase [NADP(+)] isoform 1 [Homo sapiens];NP_001153773.1//dihydropyrimidine dehydrogenase [NADP(+)] isoform 2 [Homo sapiens]	1//3;3//A2MP1
6059	4193	40.85	33.54	-0.284453	9.72489e-12	*	3.1466e-12	ABCE1	NA	NA	NA	K06174//ATP-binding cassette, sub-family E, member 1	XP_021491312.1//ATP-binding cassette sub-family E member 1 [Meriones unguiculatus]	1//3;2//1
132014	2726	0.01	0.29	4.85798	0.000322561	Up	0.000164086	IL17RE	GO:0005887//integral component of plasma membrane;GO:0016021//integral component of membrane;GO:0005576//extracellular region;GO:0005886//plasma membrane;GO:0005737//cytoplasm	GO:0030368//interleukin-17 receptor activity	GO:0097398//cellular response to interleukin-17;GO:0006954//inflammatory response	K05168//interleukin 17 receptor E	NP_001180309.1//interleukin-17 receptor E isoform 6 precursor [Homo sapiens];EAW64018.1//interleukin 17 receptor E, isoform CRA_c [Homo sapiens];NP_705613.1//interleukin-17 receptor E isoform 1 precursor [Homo sapiens];NP_705616.2//interleukin-17 receptor E isoform 5 [Homo sapiens]	1//3;2//1
23	3474	61.44	64.59	0.0721326	0.0527141	*	0.0345838	ABCF1	GO:0005840//ribosome;GO:0016020//membrane;GO:0005654//nucleoplasm;GO:0042788//polysomal ribosome;GO:0005635//nuclear envelope;GO:0005829//cytosol;GO:0005737//cytoplasm	GO:0043022//ribosome binding;GO:0008135//translation factor activity, RNA binding;GO:0003723//RNA binding;GO:0005524//ATP binding;GO:0008494//translation activator activity;GO:0016887//ATPase activity	GO:0006413//translational initiation;GO:0055085//transmembrane transport;GO:0006412//translation;GO:0045727//positive regulation of translation;GO:0006954//inflammatory response	K06184//ATP-binding cassette, subfamily F, member 1	XP_007971435.1//PREDICTED: ATP-binding cassette sub-family F member 1 isoform X2 [Chlorocebus sabaeus];NP_001081.1//ATP-binding cassette sub-family F member 1 isoform b [Homo sapiens]	1//3;2//1
339184	2821	0.02	0.58	4.85798	8.93636e-07	Up	3.7464e-07	CCDC144NL	NA	NA	NA	K17299//POTE ankyrin domain family protein	XP_011522120.1//PREDICTED: putative coiled-coil domain-containing protein 144 N-terminal-like isoform X1 [Homo sapiens]	2//1
10061	3528	31.57	30.51	-0.0492721	0.563021	*	0.478784	ABCF2	GO:0005740//mitochondrial envelope;GO:0016020//membrane;GO:0005739//mitochondrion;GO:0043190//ATP-binding cassette (ABC) transporter complex	GO:0005524//ATP binding;GO:0005215//transporter activity;GO:0016887//ATPase activity	GO:0006810//transport	K06185//ATP-binding cassette, subfamily F, member 2	NP_005683.2//ATP-binding cassette sub-family F member 2 isoform b [Homo sapiens]	4;2//1
151126	2578	0.01	0.29	4.85798	0.000613872	Up	0.00032131	ZNF385B	GO:0001650//fibrillar center	GO:0002039//p53 binding;GO:0008270//zinc ion binding;GO:0003676//nucleic acid binding	GO:0072332//intrinsic apoptotic signaling pathway by p53 class mediator	K10137//zinc finger, matrin type 3	NP_001339745.1//zinc finger protein 385B isoform 8 [Homo sapiens];NP_001339738.1//zinc finger protein 385B isoform 4 [Homo sapiens];XP_018878189.1//PREDICTED: zinc finger protein 385B isoform X3 [Gorilla gorilla gorilla];XP_011509015.1//PREDICTED: zinc finger protein 385B isoform X1 [Homo sapiens];XP_011509018.1//PREDICTED: zinc finger protein 385B isoform X5 [Homo sapiens];NP_001339740.1//zinc f…	1//3;2//1;5
91523	1989	0.17	4.9	4.84918	2.80648e-38	Up	4.02998e-39	PCED1B	NA	NA	NA	NA	NP_612380.1//PC-esterase domain-containing protein 1B [Homo sapiens]	1//3;2//1
338442	2082	0.03	0.86	4.8413	2.58163e-07	Up	1.0443e-07	HCAR2	GO:0016021//integral component of membrane;GO:0030054//cell junction;GO:0005886//plasma membrane	GO:0070553//nicotinic acid receptor activity	GO:0050995//negative regulation of lipid catabolic process;GO:0001781//neutrophil apoptotic process;GO:0070165//positive regulation of adiponectin secretion;GO:0033031//positive regulation of neutrophil apoptotic process	K08402//G protein-coupled receptor 109	NP_808219.1//hydroxycarboxylic acid receptor 2 [Homo sapiens]	3//A2MP1
2877	1105	2.38	67.25	4.8205	3.25015e-273	Up	4.46742e-275	GPX2	GO:0070062//extracellular exosome;GO:0005829//cytosol;GO:0005737//cytoplasm	GO:0009055//electron transfer activity;GO:0004602//glutathione peroxidase activity	GO:0034599//cellular response to oxidative stress	K00432//glutathione peroxidase [EC:1.11.1.9]	NP_002074.2//glutathione peroxidase 2 [Homo sapiens]	3//A2MP1
92737	3272	0.01	0.28	4.80735	8.82682e-05	Up	4.2792e-05	DNER	GO:0030425//dendrite;GO:0016021//integral component of membrane;GO:0005886//plasma membrane;GO:0005769//early endosome;GO:0043025//neuronal cell body	GO:0030276//clathrin binding;GO:0005509//calcium ion binding;GO:0004888//transmembrane signaling receptor activity;GO:0005112//Notch binding	GO:0010001//glial cell differentiation;GO:0048741//skeletal muscle fiber development;GO:0007417//central nervous system development;GO:0007416//synapse assembly;GO:0001764//neuron migration;GO:0007220//Notch receptor processing;GO:0006897//endocytosis;GO:0007219//Notch signaling pathway	K02599//Notch 1	NP_620711.3//delta and Notch-like epidermal growth factor-related receptor precursor [Homo sapiens]	3//A2MP1
7056	4048	0.01	0.28	4.80735	6.53272e-06	Up	2.91036e-06	THBD	GO:0005774//vacuolar membrane;GO:0005615//extracellular space;GO:0009986//cell surface;GO:0016327//apicolateral plasma membrane;GO:0005887//integral component of plasma membrane;GO:0005886//plasma membrane	GO:0004872//receptor activity;GO:0005509//calcium ion binding;GO:0004888//transmembrane signaling receptor activity	GO:0030195//negative regulation of blood coagulation;GO:0007565//female pregnancy;GO:0010165//response to X-ray;GO:0007596//blood coagulation;GO:0050900//leukocyte migration;GO:0051591//response to cAMP;GO:0032496//response to lipopolysaccharide;GO:0051918//negative regulation of fibrinolysis;GO:0010544//negative regulation of platelet activation	K03907//thrombomodulin	EAX10172.1//thrombomodulin [Homo sapiens]	2//1
136227	3051	0.01	0.28	4.80735	0.000168533	Up	8.37948e-05	COL26A1	NA	NA	NA	K19721//collagen, type V/XI/XXIV/XXVII, alpha	XP_006814188.1//PREDICTED: collagen alpha-5(IV) chain-like [Saccoglossus kowalevskii]	4;2//1
55324	2625	20.16	21.54	0.0955226	0.205939	*	0.153321	ABCF3	NA	NA	NA	K06158//ATP-binding cassette, subfamily F, member 3	XP_007195384.1//PREDICTED: ATP-binding cassette sub-family F member 3 [Balaenoptera acutorostrata scammoni];NP_001338228.1//ATP-binding cassette sub-family F member 3 isoform 3 [Homo sapiens]	1//3;2//1
2562	5641	0.01	0.28	4.80735	6.75652e-08	Up	2.63612e-08	GABRB3	GO:0098794//postsynapse;GO:0030054//cell junction;GO:0034707//chloride channel complex;GO:1902711//GABA-A receptor complex;GO:0005887//integral component of plasma membrane;GO:0016021//integral component of membrane;GO:0045202//synapse;GO:0005886//plasma membrane;GO:0030659//cytoplasmic vesicle membrane;GO:0045211//postsynaptic membrane	GO:0005230//extracellular ligand-gated ion channel activity;GO:0042802//identical protein binding;GO:0022851//GABA-gated chloride ion channel activity;GO:0004890//GABA-A receptor activity	GO:0006810//transport;GO:0060384//innervation;GO:0007165//signal transduction;GO:0034220//ion transmembrane transport;GO:0060080//inhibitory postsynaptic potential;GO:0007214//gamma-aminobutyric acid signaling pathway;GO:0043524//negative regulation of neuron apoptotic process;GO:0007605//sensory perception of sound;GO:0060119//inner ear receptor cell development;GO:0071420//cellular response to …	K05181//gamma-aminobutyric acid receptor subunit beta	NP_000805.1//gamma-aminobutyric acid receptor subunit beta-3 isoform 1 precursor [Homo sapiens];NP_068712.1//gamma-aminobutyric acid receptor subunit beta-3 isoform 2 precursor [Homo sapiens];NP_001178250.1//gamma-aminobutyric acid receptor subunit beta-3 isoform 4 [Homo sapiens]	1//3;4;2//1;5
64240	2740	0.05	0.04	-0.321928	0.973115	*	0.959976	ABCG5	GO:0016324//apical plasma membrane;GO:0043190//ATP-binding cassette (ABC) transporter complex;GO:0005886//plasma membrane;GO:0043235//receptor complex	GO:0005524//ATP binding;GO:0046982//protein heterodimerization activity;GO:0042626//ATPase activity, coupled to transmembrane movement of substances;GO:0017127//cholesterol transporter activity;GO:0016887//ATPase activity	GO:0055085//transmembrane transport;GO:0010212//response to ionizing radiation;GO:0007588//excretion;GO:0033344//cholesterol efflux;GO:0045796//negative regulation of intestinal cholesterol absorption;GO:0030299//intestinal cholesterol absorption;GO:0007584//response to nutrient;GO:0042632//cholesterol homeostasis;GO:0010949//negative regulation of intestinal phytosterol absorption;GO:0006855//dr…	K05683//ATP-binding cassette, subfamily G (WHITE), member 5 (sterolin 1)	NP_071881.1//ATP-binding cassette sub-family G member 5 [Homo sapiens]	2//1
6097	3054	0.01	0.28	4.80735	0.000168409	Up	8.37948e-05	RORC	GO:0005634//nucleus;GO:0005654//nucleoplasm;GO:0016604//nuclear body	GO:0003707//steroid hormone receptor activity;GO:0098531//transcription factor activity, direct ligand regulated sequence-specific DNA binding;GO:0000978//RNA polymerase II proximal promoter sequence-specific DNA binding;GO:0003677//DNA binding;GO:0004879//nuclear receptor activity;GO:0001078//transcriptional repressor activity, RNA polymerase II proximal promoter sequence-specific DNA binding;GO…	GO:0036315//cellular response to sterol;GO:0045893//positive regulation of transcription, DNA-templated;GO:0000122//negative regulation of transcription from RNA polymerase II promoter;GO:0019218//regulation of steroid metabolic process;GO:0048541//Peyer's patch development;GO:0010906//regulation of glucose metabolic process;GO:0032922//circadian regulation of gene expression;GO:0007623//circadia…	K08534//RAR-related orphan receptor gamma	NP_001001523.1//nuclear receptor ROR-gamma isoform b [Homo sapiens];EAW53405.1//RAR-related orphan receptor C, isoform CRA_a [Homo sapiens]	1//3;3//A2MP1
7498	5717	0.01	0.28	4.80735	3.49729e-08	Up	1.34621e-08	XDH	GO:0005615//extracellular space;GO:0005829//cytosol;GO:0005777//peroxisome;GO:0016529//sarcoplasmic reticulum	GO:0016614//oxidoreductase activity, acting on CH-OH group of donors;GO:0009055//electron transfer activity;GO:0051537//2 iron, 2 sulfur cluster binding;GO:0004855//xanthine oxidase activity;GO:0005506//iron ion binding;GO:0050660//flavin adenine dinucleotide binding;GO:0004854//xanthine dehydrogenase activity;GO:0042803//protein homodimerization activity;GO:0016903//oxidoreductase activity, acti…	GO:0001937//negative regulation of endothelial cell proliferation;GO:0007595//lactation;GO:2001213//negative regulation of vasculogenesis;GO:2000379//positive regulation of reactive oxygen species metabolic process;GO:1900747//negative regulation of vascular endothelial growth factor signaling pathway;GO:0006195//purine nucleotide catabolic process;GO:0010629//negative regulation of gene expressi…	K00106//xanthine dehydrogenase/oxidase [EC:1.17.1.4 1.17.3.2]	NP_000370.2//xanthine dehydrogenase/oxidase [Homo sapiens]	3//A2MP1
64241	2676	0.02	0.01	-1	0.556837	*	0.478876	ABCG8	GO:0016324//apical plasma membrane;GO:0043190//ATP-binding cassette (ABC) transporter complex;GO:0005886//plasma membrane;GO:0043235//receptor complex	GO:0005524//ATP binding;GO:0046982//protein heterodimerization activity;GO:0042626//ATPase activity, coupled to transmembrane movement of substances;GO:0017127//cholesterol transporter activity	GO:0055085//transmembrane transport;GO:0042493//response to drug;GO:0007588//excretion;GO:0033344//cholesterol efflux;GO:0045796//negative regulation of intestinal cholesterol absorption;GO:0030299//intestinal cholesterol absorption;GO:0015914//phospholipid transport;GO:0042632//cholesterol homeostasis;GO:0007584//response to nutrient;GO:0010949//negative regulation of intestinal phytosterol abso…	K05684//ATP-binding cassette, subfamily G (WHITE), member 8 (sterolin 2)	NP_071882.1//ATP-binding cassette sub-family G member 8 [Homo sapiens];XP_005264540.1//PREDICTED: ATP-binding cassette sub-family G member 8 isoform X3 [Homo sapiens]	1//3;2//1
729442	564	0.17	4.76	4.80735	8.94332e-10	Up	3.182e-10	GAGE12H	NA	NA	NA	NA	NP_001091880.1//G antigen 12H [Homo sapiens]	1//3
3075	3799	0.37	10.34	4.80457	7.47434e-164	Up	2.16384e-165	CFH	GO:0070062//extracellular exosome;GO:0005615//extracellular space;GO:0072562//blood microparticle;GO:0005576//extracellular region	GO:0043395//heparan sulfate proteoglycan binding;GO:0008201//heparin binding	GO:0030449//regulation of complement activation;GO:0006956//complement activation;GO:0006957//complement activation, alternative pathway;GO:0016032//viral process	K04004//complement factor H	NP_000177.2//complement factor H isoform a precursor [Homo sapiens];NP_001014975.1//complement factor H isoform b precursor [Homo sapiens]	3//A2MP1;2//1
9066	6213	0.07	1.92	4.77761	1.46897e-47	Up	1.73056e-48	SYT7	GO:0030425//dendrite;GO:0032009//early phagosome;GO:0030054//cell junction;GO:0005777//peroxisome;GO:0043025//neuronal cell body;GO:0030672//synaptic vesicle membrane;GO:0005829//cytosol;GO:0042734//presynaptic membrane;GO:0031045//dense core granule;GO:0016021//integral component of membrane;GO:0005886//plasma membrane;GO:0005778//peroxisomal membrane;GO:0070062//extracellular exosome;GO:0005765…	GO:0005544//calcium-dependent phospholipid binding;GO:0030276//clathrin binding;GO:0005509//calcium ion binding;GO:0019905//syntaxin binding;GO:0005516//calmodulin binding;GO:0001786//phosphatidylserine binding;GO:0005546//phosphatidylinositol-4,5-bisphosphate binding	GO:0036465//synaptic vesicle recycling;GO:0090385//phagosome-lysosome fusion;GO:0048791//calcium ion-regulated exocytosis of neurotransmitter;GO:0070092//regulation of glucagon secretion;GO:0014059//regulation of dopamine secretion;GO:0050796//regulation of insulin secretion;GO:0001778//plasma membrane repair;GO:1990927//calcium ion regulated lysosome exocytosis;GO:0046850//regulation of bone rem…	K19907//synaptotagmin-7	NP_001287702.1//synaptotagmin-7 isoform 3 [Homo sapiens];NP_004191.2//synaptotagmin-7 isoform 2 [Homo sapiens];XP_004088014.1//PREDICTED: LOW QUALITY PROTEIN: synaptotagmin-7 [Nomascus leucogenys]	1//3;3//A2MP1
442117	2850	0.02	0.54	4.75489	1.66122e-06	Up	7.08356e-07	GALNTL6	GO:0016021//integral component of membrane;GO:0000139//Golgi membrane	GO:0030246//carbohydrate binding;GO:0016757//transferase activity, transferring glycosyl groups	GO:0006486//protein glycosylation	K00710//polypeptide N-acetylgalactosaminyltransferase [EC:2.4.1.41]	XP_006906379.1//PREDICTED: polypeptide N-acetylgalactosaminyltransferase-like 6 [Pteropus alecto]	2//1
84696	1471	0.13	0.47	1.85415	0.0643572	*	0.0429074	ABHD1	GO:0016021//integral component of membrane	GO:0016787//hydrolase activity;GO:0052689//carboxylic ester hydrolase activity;GO:0016298//lipase activity	GO:0044255//cellular lipid metabolic process	K13696//abhydrolase domain-containing protein 1/3;K17776//metaxin	XP_011806780.1//PREDICTED: abhydrolase domain-containing protein 1 [Colobus angolensis palliatus]	3//A2MP1
3790	2365	0.03	0.81	4.75489	3.95293e-08	Up	1.5252e-08	KCNS3	GO:0005794//Golgi apparatus;GO:0005829//cytosol;GO:0016021//integral component of membrane;GO:0005886//plasma membrane;GO:0008076//voltage-gated potassium channel complex	GO:0005249//voltage-gated potassium channel activity;GO:0015459//potassium channel regulator activity;GO:0005251//delayed rectifier potassium channel activity	GO:0006813//potassium ion transport;GO:0071805//potassium ion transmembrane transport;GO:0051260//protein homooligomerization;GO:0050796//regulation of insulin secretion	K04933//potassium voltage-gated channel delayed-rectifier subfamily S member 3	NP_002243.3//potassium voltage-gated channel subfamily S member 3 [Homo sapiens]	4;1//3
26230	4398	0.01	0.27	4.75489	6.53093e-06	Up	2.91036e-06	TIAM2	GO:0016020//membrane;GO:0070062//extracellular exosome;GO:0030426//growth cone;GO:0005829//cytosol;GO:0005622//intracellular;GO:0030027//lamellipodium;GO:0030175//filopodium	GO:0005057//signal transducer activity, downstream of receptor;GO:0005085//guanyl-nucleotide exchange factor activity;GO:0005089//Rho guanyl-nucleotide exchange factor activity;GO:0005096//GTPase activator activity	GO:0043065//positive regulation of apoptotic process;GO:0019216//regulation of lipid metabolic process;GO:0035023//regulation of Rho protein signal transduction;GO:0035556//intracellular signal transduction;GO:0051056//regulation of small GTPase mediated signal transduction	K16847//T-lymphoma invasion and metastasis-inducing protein 2	BAD92911.1//T-cell lymphoma invasion and metastasis 2 variant, partial [Homo sapiens];AAF05900.1//T-cell lymphoma invasion and metastasis 2 [Homo sapiens]	3//A2MP1;2//1
55347	2772	11.35	7.6	-0.578621	2.40676e-08	*	9.18234e-09	ABHD10	GO:0005759//mitochondrial matrix;GO:0005829//cytosol;GO:0005739//mitochondrion	GO:0004553//hydrolase activity, hydrolyzing O-glycosyl compounds;GO:0016787//hydrolase activity;GO:0102390//mycophenolic acid acyl-glucuronide esterase activity	GO:0052695//cellular glucuronidation;GO:0019391//glucuronoside catabolic process	K13702//abhydrolase domain-containing protein 10 [EC:3.1.1.93]	NP_001258998.1//mycophenolic acid acyl-glucuronide esterase, mitochondrial isoform 2 [Homo sapiens];NP_060864.1//mycophenolic acid acyl-glucuronide esterase, mitochondrial isoform 1 precursor [Homo sapiens]	1//3;3//A2MP1
83451	1514	9.2	11.81	0.360303	0.0215513	*	0.0133224	ABHD11	GO:0005739//mitochondrion	GO:0016787//hydrolase activity	NA	K13703//abhydrolase domain-containing protein 11	XP_010342946.1//PREDICTED: alpha/beta hydrolase domain-containing protein 11 isoform X3 [Saimiri boliviensis boliviensis];NP_683710.1//protein ABHD11 isoform 1 [Homo sapiens];NP_683711.1//protein ABHD11 isoform 2 [Homo sapiens];NP_001308312.1//protein ABHD11 isoform 10 [Homo sapiens];NP_001138836.1//protein ABHD11 isoform 8 [Homo sapiens];NP_001287987.1//protein ABHD11 isoform 9 [Homo sapiens];XP…	1//3;3//A2MP1;2//1
1811	2894	0.01	0.27	4.75489	0.000322445	Up	0.000164086	SLC26A3	GO:0016020//membrane;GO:0005887//integral component of plasma membrane;GO:0016324//apical plasma membrane;GO:0031526//brush border membrane;GO:0097225//sperm midpiece;GO:0005886//plasma membrane	GO:0015108//chloride transmembrane transporter activity;GO:0005452//inorganic anion exchanger activity;GO:0015106//bicarbonate transmembrane transporter activity;GO:0015301//anion:anion antiporter activity;GO:0019531//oxalate transmembrane transporter activity;GO:0015116//sulfate transmembrane transporter activity;GO:0003712//transcription cofactor activity;GO:0005254//chloride channel activity;G…	GO:0051454//intracellular pH elevation;GO:0006820//anion transport;GO:0007588//excretion;GO:0051453//regulation of intracellular pH;GO:0006811//ion transport;GO:0071320//cellular response to cAMP;GO:0060081//membrane hyperpolarization;GO:0015701//bicarbonate transport;GO:0048240//sperm capacitation;GO:0042391//regulation of membrane potential;GO:1902476//chloride transmembrane transport	K14078//solute carrier family 26 (chloride anion exchanger), member 3	NP_000102.1//chloride anion exchanger [Homo sapiens]	2//1
1824	5214	0.01	0.27	4.75489	4.79873e-07	Up	1.97938e-07	DSC2	NA	NA	NA	K07601//desmocollin 2	XP_005587033.1//PREDICTED: desmocollin-2 isoform X2 [Macaca fascicularis];XP_005587032.1//PREDICTED: desmocollin-2 isoform X1 [Macaca fascicularis]	4
154810	8999	0.01	0.27	4.75489	1.33341e-10	Up	4.55526e-11	AMOTL1	GO:0016324//apical plasma membrane;GO:0008180//COP9 signalosome;GO:0005829//cytosol;GO:0031410//cytoplasmic vesicle;GO:0005923//bicellular tight junction;GO:0030027//lamellipodium	GO:0042802//identical protein binding	GO:0035329//hippo signaling;GO:0003365//establishment of cell polarity involved in ameboidal cell migration;GO:0016055//Wnt signaling pathway;GO:0043536//positive regulation of blood vessel endothelial cell migration	K06104//angiomotin like	NP_570899.1//angiomotin-like protein 1 isoform 1 [Homo sapiens];NP_001287936.1//angiomotin-like protein 1 isoform 2 [Homo sapiens]	1//3;2//1
8644	1250	8.25	222.3	4.75197	0	Up	0	AKR1C3	GO:0070062//extracellular exosome;GO:0005634//nucleus;GO:0005829//cytosol;GO:0005622//intracellular;GO:0005737//cytoplasm	GO:0036131//prostaglandin D2 11-ketoreductase activity;GO:0052650//NADP-retinol dehydrogenase activity;GO:0004032//alditol:NADP+ 1-oxidoreductase activity;GO:0047115//trans-1,2-dihydrobenzene-1,2-diol dehydrogenase activity;GO:0045703//ketoreductase activity;GO:0047035//testosterone dehydrogenase (NAD+) activity;GO:0036130//prostaglandin H2 endoperoxidase reductase activity;GO:0047020//15-hydroxy…	GO:0019371//cyclooxygenase pathway;GO:0009267//cellular response to starvation;GO:0048385//regulation of retinoic acid receptor signaling pathway;GO:0070293//renal absorption;GO:0000060//protein import into nucleus, translocation;GO:0008584//male gonad development;GO:1900053//negative regulation of retinoic acid biosynthetic process;GO:0071384//cellular response to corticosteroid stimulus;GO:0071…	K00212//20alpha/3alpha-hydroxysteroid dehydrogenase / dihydrodiol dehydrogenase [EC:1.1.1.149 1.1.1.357 1.3.1.20];K04119//aldo-keto reductase family 1 member C3 [EC:1.1.1.51 1.1.1.188 1.1.1.213 1.1.1.357]	AAD14011.1//chlordecone reductase homolog [Homo sapiens];NP_001240838.1//aldo-keto reductase family 1 member C3 isoform 3 [Homo sapiens]	1//3;5
345	567	0.65	17.23	4.72834	4.692e-33	Up	7.5822e-34	APOC3	GO:0031012//extracellular matrix;GO:0070062//extracellular exosome;GO:0005615//extracellular space;GO:0034366//spherical high-density lipoprotein particle;GO:0034363//intermediate-density lipoprotein particle;GO:0042627//chylomicron;GO:0005576//extracellular region;GO:0034361//very-low-density lipoprotein particle;GO:0005769//early endosome	GO:0008289//lipid binding;GO:0055102//lipase inhibitor activity;GO:0070653//high-density lipoprotein particle receptor binding;GO:0015485//cholesterol binding;GO:0030234//enzyme regulator activity;GO:0005543//phospholipid binding	GO:0019433//triglyceride catabolic process;GO:0010916//negative regulation of very-low-density lipoprotein particle clearance;GO:0051005//negative regulation of lipoprotein lipase activity;GO:0045833//negative regulation of lipid metabolic process;GO:0010903//negative regulation of very-low-density lipoprotein particle remodeling;GO:0006869//lipid transport;GO:0010897//negative regulation of trig…	K08759//apolipoprotein C-III	ACA05941.1//apolipoprotein C-III precursor variant 1 [Homo sapiens]	2//1
64109	1606	0.04	1.06	4.72792	4.80293e-07	Up	1.97907e-07	CRLF2	GO:0016021//integral component of membrane;GO:0005576//extracellular region;GO:0005886//plasma membrane	NA	NA	K05078//thymic stromal-derived lymphopoietin receptor	NP_071431.2//cytokine receptor-like factor 2 isoform 1 precursor [Homo sapiens]	3//A2MP1;2//1
55286	3648	0.16	4.21	4.71768	3.83406e-60	Up	3.56776e-61	C4orf19	GO:0005654//nucleoplasm;GO:0030054//cell junction	NA	NA	K12642//plakophilin 2	NP_001098099.1//uncharacterized protein C4orf19 [Homo sapiens]	1//3;2//1
3235	1902	0.24	6.31	4.71653	6.47699e-46	Up	7.92586e-47	HOXD9	GO:0005634//nucleus;GO:0005730//nucleolus	GO:0000977//RNA polymerase II regulatory region sequence-specific DNA binding;GO:0001227//transcriptional repressor activity, RNA polymerase II transcription regulatory region sequence-specific DNA binding	GO:0009952//anterior/posterior pattern specification;GO:0035137//hindlimb morphogenesis;GO:0008344//adult locomotory behavior;GO:0006351//transcription, DNA-templated;GO:0048935//peripheral nervous system neuron development;GO:0035115//embryonic forelimb morphogenesis;GO:0000122//negative regulation of transcription from RNA polymerase II promoter;GO:0048704//embryonic skeletal system morphogenes…	K09294//homeobox protein HoxB/C/D9	NP_055028.3//homeobox protein Hox-D9 [Homo sapiens]	3//A2MP1
79674	1527	0.19	4.99	4.71497	1.66215e-29	Up	2.94076e-30	VEPH1	GO:0005886//plasma membrane	NA	NA	K09566//peptidyl-prolyl isomerase G (cyclophilin G) [EC:5.2.1.8]	XP_013820585.2//PREDICTED: ventricular zone-expressed PH domain-containing protein homolog 1 [Capra hircus];NP_078897.2//ventricular zone-expressed PH domain-containing protein homolog 1 isoform 1 [Homo sapiens];NP_001161383.1//ventricular zone-expressed PH domain-containing protein homolog 1 isoform 2 [Homo sapiens];XP_003256392.1//PREDICTED: ventricular zone-expressed PH domain-containing prote…	1//3;2//1
30832	5851	0.04	1.05	4.71425	2.59405e-24	Up	5.3547e-25	ZNF354C	NA	NA	NA	K09228//KRAB domain-containing zinc finger protein	XP_004428498.2//PREDICTED: LOW QUALITY PROTEIN: zinc finger protein 879 [Ceratotherium simum simum]	2//1
94	4126	0.05	1.31	4.71149	7.62803e-22	Up	1.70264e-22	ACVRL1	GO:0030425//dendrite;GO:0009986//cell surface;GO:0005887//integral component of plasma membrane;GO:0016021//integral component of membrane;GO:0043025//neuronal cell body	GO:0005025//transforming growth factor beta receptor activity, type I;GO:0005524//ATP binding;GO:0048185//activin binding;GO:0019901//protein kinase binding;GO:0016361//activin receptor activity, type I;GO:0098821//BMP receptor activity;GO:0046872//metal ion binding;GO:0004702//signal transducer, downstream of receptor, with serine/threonine kinase activity;GO:0046332//SMAD binding;GO:0050431//tr…	GO:0008217//regulation of blood pressure;GO:0030513//positive regulation of BMP signaling pathway;GO:0060836//lymphatic endothelial cell differentiation;GO:0061154//endothelial tube morphogenesis;GO:0003203//endocardial cushion morphogenesis;GO:0045766//positive regulation of angiogenesis;GO:0001937//negative regulation of endothelial cell proliferation;GO:0001525//angiogenesis;GO:0035912//dorsal…	K13594//activin receptor-like kinase 1 [EC:2.7.11.30]	XP_009423642.1//PREDICTED: serine/threonine-protein kinase receptor R3 isoform X2 [Pan troglodytes];XP_014202656.1//PREDICTED: serine/threonine-protein kinase receptor R3 isoform X1 [Pan paniscus]	1//3;2//1
83992	5980	0.01	0.26	4.70044	6.75863e-08	Up	2.63612e-08	CTTNBP2	GO:0005938//cell cortex;GO:0008021//synaptic vesicle;GO:0043197//dendritic spine	GO:0017124//SH3 domain binding	GO:0007420//brain development	K18441//cytohesin	NP_219499.1//cortactin-binding protein 2 [Homo sapiens]	2//1
26090	2099	25.22	29.64	0.232977	0.000889936	*	0.00047241	ABHD12	GO:0016021//integral component of membrane;GO:0005886//plasma membrane;GO:0032281//AMPA glutamate receptor complex	GO:0004622//lysophospholipase activity;GO:0047372//acylglycerol lipase activity	GO:0052651//monoacylglycerol catabolic process;GO:0006660//phosphatidylserine catabolic process;GO:0010996//response to auditory stimulus;GO:0007628//adult walking behavior;GO:0046475//glycerophospholipid catabolic process;GO:0046464//acylglycerol catabolic process	K13704//abhydrolase domain-containing protein 12 [EC:3.1.1.23]	NP_056415.1//monoacylglycerol lipase ABHD12 isoform b [Homo sapiens];XP_021516379.1//monoacylglycerol lipase ABHD12-like [Meriones unguiculatus]	4;2//1
145447	1477	0.09	0.04	-1.16993	0.644469	*	0.593318	ABHD12B	NA	GO:0016787//hydrolase activity	NA	K13705//abhydrolase domain-containing protein 12B	XP_007984854.1//PREDICTED: abhydrolase domain-containing protein 12B isoform X2 [Chlorocebus sabaeus];NP_001193602.1//protein ABHD12B isoform a [Homo sapiens];NP_861535.1//protein ABHD12B isoform c [Homo sapiens]	1//3;3//A2MP1
84945	5316	11.57	7.05	-0.714694	5.85457e-22	*	1.30003e-22	ABHD13	NA	NA	NA	K06889//uncharacterized protein	XP_021785455.1//protein ABHD13 isoform X1 [Papio anubis]	2//1
116236	3365	8.65	15.33	0.825586	3.16067e-23	*	6.77232e-24	ABHD15	GO:0016020//membrane;GO:0005576//extracellular region	GO:0016788//hydrolase activity, acting on ester bonds	GO:0044255//cellular lipid metabolic process	K13707//abhydrolase domain-containing protein 15	EAW51191.1//hypothetical protein LOC116236 [Homo sapiens]	2//1
3777	3978	0.01	0.26	4.70044	2.40137e-05	Up	1.11597e-05	KCNK3	GO:0005615//extracellular space;GO:0005887//integral component of plasma membrane;GO:0016021//integral component of membrane;GO:0005886//plasma membrane	GO:0005252//open rectifier potassium channel activity;GO:0008083//growth factor activity;GO:0005267//potassium channel activity;GO:0046982//protein heterodimerization activity;GO:0042803//protein homodimerization activity;GO:0022841//potassium ion leak channel activity;GO:0005216//ion channel activity;GO:0008022//protein C-terminus binding;GO:0044548//S100 protein binding	GO:0071456//cellular response to hypoxia;GO:0042493//response to drug;GO:0006813//potassium ion transport;GO:0061337//cardiac conduction;GO:0034220//ion transmembrane transport;GO:0071294//cellular response to zinc ion;GO:0030322//stabilization of membrane potential;GO:0007420//brain development;GO:0051481//negative regulation of cytosolic calcium ion concentration;GO:0007268//chemical synaptic t…	K04914//potassium channel subfamily K member 3	NP_002237.1//potassium channel subfamily K member 3 [Homo sapiens]	2//1
56899	5266	0.01	0.26	4.70044	1.05096e-05	Up	4.74982e-06	ANKS1B	GO:0016020//membrane;GO:0043231//intracellular membrane-bounded organelle;GO:0005634//nucleus;GO:0030054//cell junction;GO:0014069//postsynaptic density;GO:0005829//cytosol;GO:0015030//Cajal body;GO:0043197//dendritic spine;GO:0005886//plasma membrane;GO:0045211//postsynaptic membrane	GO:0046875//ephrin receptor binding	GO:0097120//receptor localization to synapse;GO:1900383//regulation of synaptic plasticity by receptor localization to synapse	K21413//ankyrin repeat and SAM domain-containing protein 1	XP_004700428.1//PREDICTED: ankyrin repeat and sterile alpha motif domain-containing protein 1B isoform X5 [Echinops telfairi];XP_021531253.1//ankyrin repeat and sterile alpha motif domain-containing protein 1B isoform X18 [Aotus nancymaae];NP_001190998.1//ankyrin repeat and sterile alpha motif domain-containing protein 1B isoform h [Homo sapiens];NP_001339129.1//ankyrin repeat and sterile alpha m…	4;1//3;3//A2MP1
7920	2021	31.6	25.17	-0.328219	3.76941e-06	*	1.64857e-06	ABHD16A	GO:0016021//integral component of membrane	GO:0047372//acylglycerol lipase activity	GO:0052651//monoacylglycerol catabolic process;GO:1905344//prostaglandin catabolic process	K08869//aarF domain-containing kinase	XP_004043725.2//PREDICTED: protein ABHD16A isoform X1 [Gorilla gorilla gorilla];NP_001170986.1//protein ABHD16A isoform b [Homo sapiens]	1//3;2//1
140701	1776	4.41	5.59	0.34207	0.0714537	*	0.0480646	ABHD16B	NA	GO:0016787//hydrolase activity	NA	K08869//aarF domain-containing kinase;K13172//serine/arginine repetitive matrix protein 2;K19720//collagen, type III, alpha	EAW75202.1//hCG1647005 [Homo sapiens]	3//A2MP1
84953	6048	0.01	0.26	4.70044	8.93376e-07	Up	3.7464e-07	MICALCL	GO:0005737//cytoplasm	GO:0051019//mitogen-activated protein kinase binding	GO:0030154//cell differentiation;GO:0007275//multicellular organism development;GO:0007283//spermatogenesis	K19947//F-actin monooxygenase [EC:1.14.13.225]	NP_116256.2//MICAL C-terminal-like protein [Homo sapiens]	3//A2MP1
81926	1578	21.69	31.08	0.518956	3.56331e-10	*	1.24679e-10	ABHD17A	GO:0016020//membrane;GO:0005576//extracellular region	GO:0016787//hydrolase activity	NA	K06889//uncharacterized protein;K21125//mucin-5AC	XP_003954192.2//PREDICTED: protein ABHD17A [Pan troglodytes];NP_112490.3//protein ABHD17A isoform 1 [Homo sapiens]	1//3;3//A2MP1
220963	3512	0.02	0.52	4.70044	7.40695e-08	Up	2.8989e-08	SLC16A9	GO:0005887//integral component of plasma membrane;GO:0016021//integral component of membrane;GO:0005886//plasma membrane	GO:0008028//monocarboxylic acid transmembrane transporter activity;GO:0015293//symporter activity	GO:0055085//transmembrane transport;GO:0015718//monocarboxylic acid transport;GO:0046415//urate metabolic process	K08186//MFS transporter, MCP family, solute carrier family 16 (monocarboxylic acid transporters), member 9	NP_919274.1//monocarboxylate transporter 9 isoform a [Homo sapiens]	1//3;2//1
9104	1688	0.63	16.36	4.69868	9.62518e-102	Up	5.12812e-103	RGN	GO:0005634//nucleus;GO:0005829//cytosol;GO:0005576//extracellular region;GO:0005737//cytoplasm	GO:0004341//gluconolactonase activity;GO:0005509//calcium ion binding;GO:0008270//zinc ion binding;GO:0030234//enzyme regulator activity	GO:0010867//positive regulation of triglyceride biosynthetic process;GO:0097421//liver regeneration;GO:0001822//kidney development;GO:0032515//negative regulation of phosphoprotein phosphatase activity;GO:1901671//positive regulation of superoxide dismutase activity;GO:0043547//positive regulation of GTPase activity;GO:0007283//spermatogenesis;GO:1903634//negative regulation of leucine-tRNA ligas…	K01053//gluconolactonase [EC:3.1.1.17]	NP_001269778.1//regucalcin isoform 3 [Homo sapiens];NP_004674.1//regucalcin isoform 1 [Homo sapiens]	1//3;3//A2MP1;5
10993	1620	0.32	8.25	4.68825	2.75783e-50	Up	3.07618e-51	SDS	GO:0005829//cytosol;GO:0005739//mitochondrion	GO:0003941//L-serine ammonia-lyase activity;GO:0030170//pyridoxal phosphate binding;GO:0042803//protein homodimerization activity;GO:0004794//L-threonine ammonia-lyase activity	GO:0042866//pyruvate biosynthetic process;GO:0006520//cellular amino acid metabolic process;GO:0006565//L-serine catabolic process;GO:0006094//gluconeogenesis	K17989//L-serine/L-threonine ammonia-lyase [EC:4.3.1.17 4.3.1.19]	EAW98055.1//serine dehydratase, isoform CRA_b [Homo sapiens]	2//1
54658	2357	0.3	7.73	4.68743	1.95203e-69	Up	1.5612e-70	UGT1A1	GO:0016021//integral component of membrane	GO:0015020//glucuronosyltransferase activity	GO:0008152//metabolic process	K00699//glucuronosyltransferase [EC:2.4.1.17]	XP_008997971.1//PREDICTED: UDP-glucuronosyltransferase 1-1 isoform X1 [Callithrix jacchus]	2//1
54474	1805	0.58	14.93	4.68602	1.77237e-101	Up	9.47522e-103	KRT20	GO:0005829//cytosol;GO:0005882//intermediate filament;GO:0005737//cytoplasm	GO:0005198//structural molecule activity;GO:0005200//structural constituent of cytoskeleton	GO:0033554//cellular response to stress;GO:0045109//intermediate filament organization;GO:0050708//regulation of protein secretion;GO:0031424//keratinization;GO:0070268//cornification;GO:0006915//apoptotic process	K07604//type I keratin, acidic	XP_018882210.1//PREDICTED: keratin, type I cytoskeletal 20 [Gorilla gorilla gorilla]	2//1
5630	1833	0.04	1.02	4.67243	7.4081e-08	Up	2.8989e-08	PRPH	GO:0016020//membrane;GO:0070062//extracellular exosome;GO:0005882//intermediate filament;GO:0045098//type III intermediate filament	GO:0005198//structural molecule activity	NA	K07607//peripherin	XP_015396202.1//PREDICTED: peripherin isoform X2 [Panthera tigris altaica];XP_012296710.1//peripherin isoform X2 [Aotus nancymaae]	3//A2MP1
64073	486	0.32	8.12	4.66534	2.32183e-13	Up	7.03806e-14	C19orf33	GO:0005634//nucleus;GO:0005829//cytosol;GO:0005886//plasma membrane	NA	NA	NA	XP_011828706.1//PREDICTED: immortalization up-regulated protein [Mandrillus leucophaeus];BAC41238.1//hypothetical protein, partial [Macaca fascicularis]	1//3;2//1
27098	1877	0.03	0.76	4.66297	5.69315e-06	Up	2.52248e-06	CLUL1	NA	NA	NA	K17252//clusterin	XP_005258160.1//PREDICTED: clusterin-like protein 1 isoform X1 [Homo sapiens];XP_006722385.1//PREDICTED: clusterin-like protein 1 isoform X3 [Homo sapiens];NP_001275965.1//clusterin-like protein 1 isoform a [Homo sapiens]	4;1//3
26298	5433	0.12	3.01	4.64866	3.06313e-64	Up	2.66594e-65	EHF	GO:0005634//nucleus;GO:0005654//nucleoplasm;GO:0005794//Golgi apparatus	GO:0000978//RNA polymerase II proximal promoter sequence-specific DNA binding;GO:0003677//DNA binding;GO:0001077//transcriptional activator activity, RNA polymerase II proximal promoter sequence-specific DNA binding;GO:0003700//DNA binding transcription factor activity	GO:0050673//epithelial cell proliferation;GO:0008283//cell proliferation;GO:0045944//positive regulation of transcription from RNA polymerase II promoter;GO:0007275//multicellular organism development;GO:0045893//positive regulation of transcription, DNA-templated;GO:0030855//epithelial cell differentiation	K17102//ETS homologous factor	XP_011518285.1//PREDICTED: ETS homologous factor isoform X2 [Homo sapiens];NP_001193545.1//ETS homologous factor isoform 1 precursor [Homo sapiens];XP_005252918.1//PREDICTED: ETS homologous factor isoform X4 [Homo sapiens]	1//3;5
51104	3084	5.69	5.06	-0.169291	0.125585	*	0.0887392	ABHD17B	GO:0016020//membrane;GO:0005576//extracellular region	GO:0016787//hydrolase activity	NA	K12581//CCR4-NOT transcription complex subunit 7/8;K06889//uncharacterized protein	XP_009242791.1//PREDICTED: alpha/beta hydrolase domain-containing protein 17B isoform X1 [Pongo abelii];XP_012873944.1//PREDICTED: alpha/beta hydrolase domain-containing protein 17B [Dipodomys ordii]	3//A2MP1;2//1
54825	4285	0.03	0.75	4.64386	4.34382e-13	Up	1.33073e-13	CDHR2	GO:0070062//extracellular exosome;GO:0005903//brush border;GO:0016324//apical plasma membrane;GO:0031526//brush border membrane;GO:0030054//cell junction;GO:0031528//microvillus membrane;GO:0044214//spanning component of plasma membrane	GO:0050839//cell adhesion molecule binding;GO:0005509//calcium ion binding	GO:0032532//regulation of microvillus length;GO:0060243//negative regulation of cell growth involved in contact inhibition;GO:0007156//homophilic cell adhesion via plasma membrane adhesion molecules;GO:0044331//cell-cell adhesion mediated by cadherin;GO:0090675//intermicrovillar adhesion;GO:0030855//epithelial cell differentiation	K16502//cadherin-related family member 2	NP_001165447.1//cadherin-related family member 2 precursor [Homo sapiens]	1//3;4
58489	2408	8.6	9.64	0.164696	0.178508	*	0.129826	ABHD17C	NA	NA	NA	K22022//mucin-21;K11976//TRIAD3; E3 ubiquitin-protein ligase RNF216 [EC:2.3.2.27]	XP_009427939.2//PREDICTED: protein ABHD17C [Pan troglodytes]	1//3
353376	3203	0.01	0.25	4.64386	0.000322677	Up	0.000164086	TICAM2	GO:0010008//endosome membrane;GO:0030667//secretory granule membrane;GO:0005783//endoplasmic reticulum;GO:0005770//late endosome;GO:0031902//late endosome membrane;GO:0005768//endosome;GO:0031901//early endosome membrane;GO:0005794//Golgi apparatus;GO:0005769//early endosome;GO:0005886//plasma membrane	GO:0004871//signal transducer activity;GO:0005543//phospholipid binding	GO:0070671//response to interleukin-12;GO:0032755//positive regulation of interleukin-6 production;GO:0035666//TRIF-dependent toll-like receptor signaling pathway;GO:0097190//apoptotic signaling pathway;GO:0071650//negative regulation of chemokine (C-C motif) ligand 5 production;GO:0071222//cellular response to lipopolysaccharide;GO:0035669//TRAM-dependent toll-like receptor 4 signaling pathway;G…	K05409//TRIF-related adaptor molecule	NP_067681.1//TIR domain-containing adapter molecule 2 [Homo sapiens]	7
80167	5671	1.99	2.08	0.0638151	0.725348	*	0.682424	ABHD18	NA	NA	NA	K17985//activating molecule in BECN1-regulated autophagy protein 1	XP_006714381.1//PREDICTED: protein ABHD18 isoform X1 [Homo sapiens];XP_005263295.1//PREDICTED: protein ABHD18 isoform X2 [Homo sapiens];XP_008990975.1//PREDICTED: protein ABHD18 isoform X3 [Callithrix jacchus]	1//3
11057	8772	20.17	19.12	-0.0771286	0.0635565	*	0.0423504	ABHD2	GO:0036126//sperm flagellum;GO:0097524//sperm plasma membrane;GO:0016021//integral component of membrane;GO:0001669//acrosomal vesicle	GO:0003707//steroid hormone receptor activity;GO:0016787//hydrolase activity;GO:0047372//acylglycerol lipase activity;GO:0042562//hormone binding	GO:0009611//response to wounding;GO:0007340//acrosome reaction;GO:0048240//sperm capacitation;GO:0043401//steroid hormone mediated signaling pathway;GO:0030336//negative regulation of cell migration;GO:0032570//response to progesterone;GO:0046464//acylglycerol catabolic process	K13697//abhydrolase domain-containing protein 2	EPY75055.1//abhydrolase domain-containing protein 2 [Camelus ferus]	4;7
171586	2070	34.57	29.42	-0.232723	0.000342325	*	0.000174577	ABHD3	GO:0016021//integral component of membrane;GO:0005886//plasma membrane	GO:0052739//phosphatidylserine 1-acylhydrolase activity;GO:0052740//1-acyl-2-lysophosphatidylserine acylhydrolase activity;GO:0102567//phospholipase A2 activity (consuming 1,2-dipalmitoylphosphatidylcholine);GO:0008970//phosphatidylcholine 1-acylhydrolase activity;GO:0102568//phospholipase A2 activity consuming 1,2-dioleoylphosphatidylethanolamine);GO:0004623//phospholipase A2 activity	GO:0046470//phosphatidylcholine metabolic process;GO:0006656//phosphatidylcholine biosynthetic process	K13696//abhydrolase domain-containing protein 1/3	AAC19155.1//unknown, partial [Homo sapiens];NP_001295186.1//phospholipase ABHD3 isoform 3 [Homo sapiens];NP_001295185.1//phospholipase ABHD3 isoform 2 [Homo sapiens]	4;1//3
220	3622	0.02	0.5	4.64386	7.4104e-08	Up	2.8989e-08	ALDH1A3	GO:0070062//extracellular exosome;GO:0005634//nucleus;GO:0005829//cytosol;GO:0005886//plasma membrane	GO:0070324//thyroid hormone binding;GO:0070403//NAD+ binding;GO:0001758//retinal dehydrogenase activity;GO:0042803//protein homodimerization activity;GO:0004030//aldehyde dehydrogenase [NAD(P)+] activity;GO:0004029//aldehyde dehydrogenase (NAD) activity	GO:0002072//optic cup morphogenesis involved in camera-type eye development;GO:0051289//protein homotetramerization;GO:0060166//olfactory pit development;GO:0002138//retinoic acid biosynthetic process;GO:0060324//face development;GO:0042574//retinal metabolic process;GO:0021768//nucleus accumbens development;GO:0043065//positive regulation of apoptotic process;GO:0070384//Harderian gland developm…	K00129//aldehyde dehydrogenase (NAD(P)+) [EC:1.2.1.5]	XP_012659892.1//PREDICTED: aldehyde dehydrogenase family 1 member A3 isoform X2 [Otolemur garnettii];XP_003788679.1//PREDICTED: aldehyde dehydrogenase family 1 member A3 isoform X1 [Otolemur garnettii]	1//3;3//A2MP1
143662	3409	0.01	0.25	4.64386	0.000168471	Up	8.37948e-05	MUC15	GO:0016021//integral component of membrane;GO:0005576//extracellular region;GO:0005886//plasma membrane;GO:0005796//Golgi lumen	NA	GO:0002223//stimulatory C-type lectin receptor signaling pathway;GO:0016266//O-glycan processing	K22019//mucin-15	XP_016872725.1//PREDICTED: mucin-15 isoform X2 [Homo sapiens];XP_016872724.1//PREDICTED: mucin-15 isoform X1 [Homo sapiens];NP_001128563.1//mucin-15 isoform a [Homo sapiens]	1//3;3//A2MP1
63874	2543	18.59	27.8	0.580558	2.17422e-17	*	5.63852e-18	ABHD4	GO:0005789//endoplasmic reticulum membrane	GO:0004622//lysophospholipase activity;GO:0016787//hydrolase activity	GO:0036152//phosphatidylethanolamine acyl-chain remodeling;GO:0016042//lipid catabolic process;GO:0070291//N-acylethanolamine metabolic process	K13698//abhydrolase domain-containing protein 4	NP_071343.2//protein ABHD4 [Homo sapiens]	2//1
285966	3915	0.05	1.25	4.64386	1.20972e-18	Up	2.99598e-19	TCAF2	GO:0005886//plasma membrane	GO:0044325//ion channel binding	GO:0006810//transport;GO:0030335//positive regulation of cell migration;GO:0030336//negative regulation of cell migration;GO:0090314//positive regulation of protein targeting to membrane;GO:1901529//positive regulation of anion channel activity;GO:0010360//negative regulation of anion channel activity	K22069//LYR motif-containing protein 4;K12581//CCR4-NOT transcription complex subunit 7/8;K15322//tRNA-splicing endonuclease subunit Sen2 [EC:3.1.27.9];K01587//phosphoribosylaminoimidazole carboxylase / phosphoribosylaminoimidazole-succinocarboxamide synthase [EC:4.1.1.21 6.3.2.6];K15259//poly [ADP-ribose] polymerase 7/11/12/13 [EC:2.4.2.30]	EHH61538.1//hypothetical protein EGM_19442 [Macaca fascicularis];NP_001123498.2//TRPM8 channel-associated factor 2 isoform B [Homo sapiens];AAN87343.1//unknown [Homo sapiens]	1//3;2//1
3689	2928	0.01	0.25	4.64386	0.000614157	Up	0.00032131	ITGB2	GO:0016020//membrane;GO:0070062//extracellular exosome;GO:0034688//integrin alphaM-beta2 complex;GO:0034687//integrin alphaL-beta2 complex;GO:0009897//external side of plasma membrane;GO:0101003//ficolin-1-rich granule membrane;GO:0044853//plasma membrane raft;GO:1903561//extracellular vesicle;GO:0043235//receptor complex;GO:0008305//integrin complex;GO:0009986//cell surface;GO:0035579//specific …	GO:0050839//cell adhesion molecule binding;GO:0001540//amyloid-beta binding;GO:0031072//heat shock protein binding;GO:0001851//complement component C3b binding;GO:0046982//protein heterodimerization activity;GO:0019901//protein kinase binding;GO:0046872//metal ion binding;GO:0030369//ICAM-3 receptor activity;GO:0032403//protein complex binding	GO:0032930//positive regulation of superoxide anion generation;GO:0007159//leukocyte cell-cell adhesion;GO:0031623//receptor internalization;GO:0050730//regulation of peptidyl-tyrosine phosphorylation;GO:0034113//heterotypic cell-cell adhesion;GO:0045766//positive regulation of angiogenesis;GO:1990266//neutrophil migration;GO:0043542//endothelial cell migration;GO:0008360//regulation of cell shap…	K06464//integrin beta 2	NP_000202.3//integrin beta-2 isoform 1 precursor [Homo sapiens]	1//3;4;2//1
63982	5595	0.01	0.25	4.64386	4.79943e-07	Up	1.97938e-07	ANO3	GO:0016021//integral component of membrane	GO:0046983//protein dimerization activity	GO:0061588//calcium activated phospholipid scrambling	K19498//anoctamin-3	XP_005401800.2//PREDICTED: anoctamin-3 isoform X1 [Chinchilla lanigera];XP_005364119.1//PREDICTED: anoctamin-3 isoform X1 [Microtus ochrogaster];XP_008054261.1//anoctamin-3 isoform X1 [Carlito syrichta]	1//3;3//A2MP1
51393	2829	0.02	0.5	4.64386	5.69237e-06	Up	2.52248e-06	TRPV2	GO:0044295//axonal growth cone;GO:0005622//intracellular;GO:0042470//melanosome;GO:0032584//growth cone membrane;GO:0044297//cell body;GO:0009986//cell surface;GO:0005887//integral component of plasma membrane;GO:0016021//integral component of membrane;GO:0005886//plasma membrane	GO:0005216//ion channel activity;GO:0015075//ion transmembrane transporter activity;GO:0005262//calcium channel activity;GO:0005261//cation channel activity	GO:0006810//transport;GO:0045773//positive regulation of axon extension;GO:0070588//calcium ion transmembrane transport;GO:0090280//positive regulation of calcium ion import;GO:0007600//sensory perception;GO:0009408//response to heat;GO:0009266//response to temperature stimulus	K04971//transient receptor potential cation channel subfamily V member 2	NP_057197.2//transient receptor potential cation channel subfamily V member 2 [Homo sapiens]	4
112937	2959	0.01	0.25	4.64386	0.000613943	Up	0.00032131	GLB1L3	GO:0005773//vacuole	GO:0004565//beta-galactosidase activity	GO:0005975//carbohydrate metabolic process	K12309//beta-galactosidase [EC:3.2.1.23]	NP_001073876.2//beta-galactosidase-1-like protein 3 [Homo sapiens]	2//1
57406	2468	6.22	12.36	0.990692	1.37496e-18	*	3.41524e-19	ABHD6	GO:0070062//extracellular exosome;GO:0016021//integral component of membrane;GO:0005739//mitochondrion;GO:0005886//plasma membrane;GO:0032281//AMPA glutamate receptor complex	GO:0004620//phospholipase activity;GO:0047372//acylglycerol lipase activity	GO:2000124//regulation of endocannabinoid signaling pathway;GO:0009395//phospholipid catabolic process;GO:0060292//long term synaptic depression;GO:0030336//negative regulation of cell migration;GO:0046464//acylglycerol catabolic process;GO:0046889//positive regulation of lipid biosynthetic process	K13700//abhydrolase domain-containing protein 6 [EC:3.1.1.23]	XP_016061008.1//PREDICTED: monoacylglycerol lipase ABHD6 isoform X1 [Miniopterus natalensis];NP_065727.4//monoacylglycerol lipase ABHD6 [Homo sapiens]	6;1//3
115560	3400	0.01	0.25	4.64386	0.000168388	Up	8.37948e-05	ZNF501	NA	NA	NA	K09228//KRAB domain-containing zinc finger protein	XP_022263060.1//zinc finger protein 502 [Canis lupus familiaris]	1//3;3//A2MP1
6590	625	12.92	322.1	4.63983	0	Up	0	SLPI	GO:0031012//extracellular matrix;GO:0070062//extracellular exosome;GO:0005615//extracellular space;GO:0035580//specific granule lumen;GO:0005794//Golgi apparatus;GO:0005576//extracellular region	GO:0003729//mRNA binding;GO:0003677//DNA binding;GO:0004867//serine-type endopeptidase inhibitor activity;GO:0004866//endopeptidase inhibitor activity;GO:0019899//enzyme binding;GO:0030414//peptidase inhibitor activity	GO:0045071//negative regulation of viral genome replication;GO:0032091//negative regulation of protein binding;GO:0043312//neutrophil degranulation;GO:0035821//modification of morphology or physiology of other organism;GO:0006955//immune response;GO:0032496//response to lipopolysaccharide;GO:0045087//innate immune response;GO:0019731//antibacterial humoral response	K03910//alpha-2-macroglobulin	NP_003055.1//antileukoproteinase precursor [Homo sapiens]	3//A2MP1
284417	967	0.22	5.48	4.6386	1.17399e-19	Up	2.8111e-20	TMEM150B	GO:0005887//integral component of plasma membrane;GO:0005764//lysosome	NA	NA	K21846//transmembrane protein 150	NP_001078957.1//transmembrane protein 150B isoform a [Homo sapiens]	1//3;2//1
11343	4484	0.29	7.14	4.6218	7.94829e-123	Up	3.3984e-124	MGLL	GO:0016020//membrane;GO:0005654//nucleoplasm;GO:0019898//extrinsic component of membrane;GO:0005829//cytosol;GO:0005789//endoplasmic reticulum membrane;GO:0005886//plasma membrane	GO:0004622//lysophospholipase activity;GO:0047372//acylglycerol lipase activity;GO:0042803//protein homodimerization activity	GO:0019433//triglyceride catabolic process;GO:2000124//regulation of endocannabinoid signaling pathway;GO:0036155//acylglycerol acyl-chain remodeling;GO:0019369//arachidonic acid metabolic process;GO:0006954//inflammatory response;GO:0050727//regulation of inflammatory response;GO:0051930//regulation of sensory perception of pain;GO:0009966//regulation of signal transduction;GO:0006633//fatty aci…	K01054//acylglycerol lipase [EC:3.1.1.23]	NP_001243514.1//monoglyceride lipase isoform 3 [Homo sapiens];NP_009214.1//monoglyceride lipase isoform 1 [Homo sapiens]	6;1//3;2//1
8382	1243	0.05	1.23	4.62059	3.08332e-06	Up	1.33763e-06	NME5	GO:0036126//sperm flagellum;GO:0005622//intracellular	GO:0004550//nucleoside diphosphate kinase activity	GO:1902176//negative regulation of oxidative stress-induced intrinsic apoptotic signaling pathway;GO:0009116//nucleoside metabolic process;GO:0006241//CTP biosynthetic process;GO:0007286//spermatid development;GO:0021591//ventricular system development;GO:0007283//spermatogenesis;GO:0003351//epithelial cilium movement;GO:0006228//UTP biosynthetic process;GO:0060271//cilium assembly;GO:0006183//GT…	K20790//nucleoside diphosphate kinase homolog 5	XP_004042625.1//PREDICTED: nucleoside diphosphate kinase homolog 5 isoform X1 [Gorilla gorilla gorilla]	2//1
59084	3776	0.05	1.22	4.60881	2.68885e-18	Up	6.7491e-19	ENPP5	GO:0016021//integral component of membrane;GO:0005576//extracellular region;GO:0005886//plasma membrane	GO:0046872//metal ion binding;GO:0016787//hydrolase activity	GO:0008152//metabolic process;GO:0007154//cell communication	K18398//ectonucleotide pyrophosphatase/phosphodiesterase family member 5 [EC:3.1.-.-]	NP_067547.1//ectonucleotide pyrophosphatase/phosphodiesterase family member 5 isoform 1 precursor [Homo sapiens]	1//3;5
2153	9179	0.05	1.21	4.59694	5.36082e-44	Up	6.81106e-45	F5	GO:0016020//membrane;GO:0005788//endoplasmic reticulum lumen;GO:0005615//extracellular space;GO:0033116//endoplasmic reticulum-Golgi intermediate compartment membrane;GO:1903561//extracellular vesicle;GO:0000139//Golgi membrane;GO:0031093//platelet alpha granule lumen;GO:0030134//COPII-coated ER to Golgi transport vesicle;GO:0005576//extracellular region;GO:0005886//plasma membrane	GO:0005507//copper ion binding	GO:0043687//post-translational protein modification;GO:0007596//blood coagulation;GO:0048208//COPII vesicle coating;GO:0008015//blood circulation;GO:0044267//cellular protein metabolic process;GO:0002576//platelet degranulation;GO:0032571//response to vitamin K;GO:0006888//ER to Golgi vesicle-mediated transport	K03902//coagulation factor V (labile factor)	NP_000121.2//coagulation factor V preproprotein [Homo sapiens]	4
5874	7003	0.41	9.87	4.58935	3.97406e-266	Up	5.80084e-268	RAB27B	GO:0070062//extracellular exosome;GO:0030140//trans-Golgi network transport vesicle;GO:0016324//apical plasma membrane;GO:0032585//multivesicular body membrane;GO:0042470//melanosome;GO:0031088//platelet dense granule membrane;GO:0042589//zymogen granule membrane;GO:0005795//Golgi stack;GO:0030141//secretory granule;GO:0098993//anchored component of synaptic vesicle membrane;GO:0005886//plasma me…	GO:0019904//protein domain specific binding;GO:0019003//GDP binding;GO:0031489//myosin V binding;GO:0005525//GTP binding;GO:0003924//GTPase activity	GO:0002576//platelet degranulation;GO:0032402//melanosome transport;GO:0045921//positive regulation of exocytosis;GO:0071985//multivesicular body sorting pathway	K07886//Ras-related protein Rab-27B	XP_008012218.1//PREDICTED: ras-related protein Rab-27B isoform X1 [Chlorocebus sabaeus]	4
79575	2114	15.17	23.57	0.635731	1.59756e-14	*	4.6036e-15	ABHD8	GO:0070062//extracellular exosome	GO:0016787//hydrolase activity;GO:0003824//catalytic activity	NA	K13701//abhydrolase domain-containing protein 8	XP_012364843.1//PREDICTED: abhydrolase domain-containing protein 8 isoform X1 [Nomascus leucogenys]	4
10006	3555	27.64	23.72	-0.220654	6.484e-05	*	3.1091e-05	ABI1	GO:0031209//SCAR complex;GO:0070062//extracellular exosome;GO:0005856//cytoskeleton;GO:0005634//nucleus;GO:0005783//endoplasmic reticulum;GO:0005622//intracellular;GO:0030054//cell junction;GO:0014069//postsynaptic density;GO:0030027//lamellipodium;GO:0043005//neuron projection;GO:0030175//filopodium;GO:0030426//growth cone;GO:0005829//cytosol;GO:0045211//postsynaptic membrane	GO:0008092//cytoskeletal protein binding;GO:0017124//SH3 domain binding;GO:0032403//protein complex binding;GO:0045296//cadherin binding;GO:0030296//protein tyrosine kinase activator activity	GO:0035855//megakaryocyte development;GO:0016032//viral process;GO:0048813//dendrite morphogenesis;GO:0007169//transmembrane receptor protein tyrosine kinase signaling pathway;GO:0008154//actin polymerization or depolymerization;GO:0006928//movement of cell or subcellular component;GO:0048010//vascular endothelial growth factor receptor signaling pathway;GO:0001756//somitogenesis;GO:0038096//Fc-g…	K05751//abl interactor 2	NP_001334962.1//abl interactor 1 isoform q [Homo sapiens];NP_001334961.1//abl interactor 1 isoform p [Homo sapiens];NP_001171596.1//abl interactor 1 isoform l [Homo sapiens];EDL08144.1//abl-interactor 1, isoform CRA_b, partial [Mus musculus];NP_001171594.1//abl interactor 1 isoform j [Homo sapiens];NP_001171587.1//abl interactor 1 isoform e [Homo sapiens];NP_001334958.1//abl interactor 1 isoform …	1//3;3//A2MP1;2//1
25890	4488	0.07	0.04	-0.807355	0.550486	*	0.466684	ABI3BP	GO:0031012//extracellular matrix;GO:0005615//extracellular space;GO:0005614//interstitial matrix;GO:0005576//extracellular region	GO:0005518//collagen binding;GO:0008201//heparin binding	GO:0030198//extracellular matrix organization;GO:0010811//positive regulation of cell-substrate adhesion	K10955//mucin-2;K08592//sentrin-specific protease 1 [EC:3.4.22.68]	NP_056244.2//target of Nesh-SH3 isoform 5 precursor [Homo sapiens];NP_001336259.1//target of Nesh-SH3 isoform 2 precursor [Homo sapiens];NP_001336260.1//target of Nesh-SH3 isoform 3 precursor [Homo sapiens];NP_001336258.1//target of Nesh-SH3 isoform 1 precursor [Homo sapiens];NP_001336261.1//target of Nesh-SH3 isoform 4 precursor [Homo sapiens]	1//3;3//A2MP1
25	5757	14.6	14.69	0.00886603	0.763047	*	0.722486	ABL1	GO:0031252//cell leading edge;GO:0005654//nucleoplasm;GO:0016604//nuclear body;GO:0005829//cytosol;GO:0015629//actin cytoskeleton;GO:0005737//cytoplasm	GO:0051015//actin filament binding;GO:0003677//DNA binding;GO:0004715//non-membrane spanning protein tyrosine kinase activity;GO:0005524//ATP binding;GO:0003785//actin monomer binding	GO:1990051//activation of protein kinase C activity;GO:0050798//activated T cell proliferation;GO:0030036//actin cytoskeleton organization;GO:0090135//actin filament branching	K06619//abelson tyrosine-protein kinase 1 [EC:2.7.10.2]	BAD92693.1//v-abl Abelson murine leukemia viral oncogene homolog 1 isoform b variant, partial [Homo sapiens];NP_005148.2//tyrosine-protein kinase ABL1 isoform a [Homo sapiens]	2//1;5
57586	5184	0.01	0.24	4.58496	1.93798e-05	Up	8.92964e-06	SYT13	GO:0043231//intracellular membrane-bounded organelle;GO:0005887//integral component of plasma membrane;GO:0030133//transport vesicle;GO:0098793//presynapse;GO:0005886//plasma membrane	GO:0005544//calcium-dependent phospholipid binding;GO:0030276//clathrin binding;GO:0005509//calcium ion binding;GO:0019905//syntaxin binding	GO:0006906//vesicle fusion;GO:0048791//calcium ion-regulated exocytosis of neurotransmitter;GO:0017158//regulation of calcium ion-dependent exocytosis	K19913//synaptotagmin-13	NP_065877.1//synaptotagmin-13 isoform 1 [Homo sapiens]	1//3;2//1
254228	9796	0.01	0.24	4.58496	2.51238e-10	Up	8.71282e-11	CALHM5	NA	NA	NA	K19739//calcium homeostasis modulator protein 2	XP_003255654.2//PREDICTED: protein FAM26E [Nomascus leucogenys]	3//A2MP1
84632	4018	0.01	0.24	4.58496	4.60646e-05	Up	2.18528e-05	AFAP1L2	GO:0005829//cytosol;GO:0005886//plasma membrane;GO:0005737//cytoplasm	GO:0035591//signaling adaptor activity;GO:0017124//SH3 domain binding;GO:0042169//SH2 domain binding;GO:0030296//protein tyrosine kinase activator activity	GO:0032675//regulation of interleukin-6 production;GO:0007346//regulation of mitotic cell cycle;GO:0032757//positive regulation of interleukin-8 production;GO:0045742//positive regulation of epidermal growth factor receptor signaling pathway;GO:0045893//positive regulation of transcription, DNA-templated;GO:0006954//inflammatory response	K18616//actin filament associated protein 1	NP_001338009.1//actin filament-associated protein 1-like 2 isoform 20 [Homo sapiens];NP_001337993.1//actin filament-associated protein 1-like 2 isoform 4 [Homo sapiens];NP_001001936.1//actin filament-associated protein 1-like 2 isoform 1 [Homo sapiens];XP_011538592.1//PREDICTED: actin filament-associated protein 1-like 2 isoform X23 [Homo sapiens];NP_115939.1//actin filament-associated protein 1-…	1//3;3//A2MP1;2//1
960	4605	0.01	0.24	4.58496	0.000119548	Up	5.86836e-05	CD44	GO:0070062//extracellular exosome;GO:0030667//secretory granule membrane;GO:0042995//cell projection;GO:0005925//focal adhesion;GO:0016324//apical plasma membrane;GO:0031258//lamellipodium membrane;GO:0035692//macrophage migration inhibitory factor receptor complex;GO:0009986//cell surface;GO:0005887//integral component of plasma membrane;GO:0005829//cytosol;GO:0005794//Golgi apparatus;GO:0016021…	GO:0005518//collagen binding;GO:0005540//hyaluronic acid binding	GO:0050731//positive regulation of peptidyl-tyrosine phosphorylation;GO:0043154//negative regulation of cysteine-type endopeptidase activity involved in apoptotic process;GO:0030214//hyaluronan catabolic process;GO:0051216//cartilage development;GO:1900625//positive regulation of monocyte aggregation;GO:0098609//cell-cell adhesion;GO:0043518//negative regulation of DNA damage response, signal tra…	K06256//CD44 antigen	NP_001189484.1//CD44 antigen isoform 6 precursor [Homo sapiens];NP_001001389.1//CD44 antigen isoform 2 precursor [Homo sapiens];NP_001001391.1//CD44 antigen isoform 4 precursor [Homo sapiens];NP_001189485.1//CD44 antigen isoform 7 precursor [Homo sapiens];NP_001189486.1//CD44 antigen isoform 8 precursor [Homo sapiens];NP_001001390.1//CD44 antigen isoform 3 precursor [Homo sapiens];NP_000601.3//CD…	1//3;3//A2MP1
27	11732	6.01	5.55	-0.114877	0.0887721	*	0.0605726	ABL2	GO:0005623//cell;GO:0031234//extrinsic component of cytoplasmic side of plasma membrane;GO:0005829//cytosol;GO:0015629//actin cytoskeleton	GO:0000287//magnesium ion binding;GO:0051015//actin filament binding;GO:0004715//non-membrane spanning protein tyrosine kinase activity;GO:0005524//ATP binding;GO:0005102//receptor binding;GO:0003785//actin monomer binding;GO:0004713//protein tyrosine kinase activity;GO:0001784//phosphotyrosine residue binding;GO:0004672//protein kinase activity;GO:0030145//manganese ion binding	GO:0038083//peptidyl-tyrosine autophosphorylation;GO:0030100//regulation of endocytosis;GO:0042127//regulation of cell proliferation;GO:0007169//transmembrane receptor protein tyrosine kinase signaling pathway;GO:0051353//positive regulation of oxidoreductase activity;GO:0010506//regulation of autophagy;GO:0030155//regulation of cell adhesion;GO:0045087//innate immune response;GO:0018108//peptidy…	K08887//abelson tyrosine-protein kinase 2 [EC:2.7.10.2]	NP_009298.1//Abelson tyrosine-protein kinase 2 isoform b [Homo sapiens];NP_001161709.1//Abelson tyrosine-protein kinase 2 isoform g [Homo sapiens];NP_001161710.1//Abelson tyrosine-protein kinase 2 isoform h [Homo sapiens];NP_001129473.1//Abelson tyrosine-protein kinase 2 isoform e [Homo sapiens];XP_016856524.1//PREDICTED: Abelson tyrosine-protein kinase 2 isoform X1 [Homo sapiens];NP_005149.4//Ab…	4;1//3;3//A2MP1;2//1
10761	1126	0.06	1.43	4.57491	1.66074e-06	Up	7.08356e-07	PLAC1	GO:0005576//extracellular region	NA	GO:0090214//spongiotrophoblast layer developmental growth;GO:0001890//placenta development	K22190//membrane-spanning 4-domains subfamily A member 3/4/8/12/15/18	NP_068568.1//placenta-specific protein 1 precursor [Homo sapiens]	1//3;3//A2MP1
10475	5629	0.15	3.57	4.57289	6.53226e-78	Up	4.57282e-79	TRIM38	GO:0005829//cytosol;GO:0005622//intracellular	GO:0008270//zinc ion binding;GO:0016740//transferase activity;GO:0004871//signal transducer activity	GO:0043123//positive regulation of I-kappaB kinase/NF-kappaB signaling;GO:0060333//interferon-gamma-mediated signaling pathway;GO:0051091//positive regulation of DNA binding transcription factor activity;GO:0051092//positive regulation of NF-kappaB transcription factor activity;GO:0016567//protein ubiquitination;GO:0046598//positive regulation of viral entry into host cell	K12014//tripartite motif-containing protein 38 [EC:2.3.2.27]	NP_006346.1//E3 ubiquitin-protein ligase TRIM38 [Homo sapiens]	4
8796	3210	0.04	0.93	4.53916	5.27585e-12	Up	1.68974e-12	SCEL	GO:0070062//extracellular exosome;GO:0001533//cornified envelope;GO:0005737//cytoplasm;GO:0048471//perinuclear region of cytoplasm	GO:0046872//metal ion binding	GO:0009612//response to mechanical stimulus;GO:0008544//epidermis development;GO:0030216//keratinocyte differentiation;GO:0009790//embryo development;GO:0090263//positive regulation of canonical Wnt signaling pathway	K06084//F-box protein 20;K16580//SLAIN motif-containing protein 1/2	XP_011533588.1//PREDICTED: sciellin isoform X6 [Homo sapiens];NP_001154178.1//sciellin isoform 3 [Homo sapiens];NP_659001.2//sciellin isoform 1 [Homo sapiens];NP_003834.3//sciellin isoform 2 [Homo sapiens];XP_006719947.1//PREDICTED: sciellin isoform X9 [Homo sapiens]	1//3;3//A2MP1;2//1
4884	5437	0.09	2.09	4.53743	9.63196e-44	Up	1.23138e-44	NPTX1	GO:0030133//transport vesicle	GO:0046872//metal ion binding	GO:0006810//transport;GO:0060385//axonogenesis involved in innervation;GO:0007268//chemical synaptic transmission;GO:0007417//central nervous system development	K17495//CUB and sushi domain-containing protein;K11453//chromobox protein 6	NP_002513.2//neuronal pentraxin-1 precursor [Homo sapiens]	3//A2MP1
56895	7889	0.06	1.39	4.53398	3.53756e-43	Up	4.58062e-44	AGPAT4	GO:0016021//integral component of membrane;GO:0005789//endoplasmic reticulum membrane	GO:0016746//transferase activity, transferring acyl groups;GO:0003841//1-acylglycerol-3-phosphate O-acyltransferase activity	GO:0008654//phospholipid biosynthetic process;GO:0008152//metabolic process;GO:0016024//CDP-diacylglycerol biosynthetic process;GO:0006654//phosphatidic acid biosynthetic process	K13523//lysophosphatidic acid acyltransferase / lysophosphatidylinositol acyltransferase [EC:2.3.1.51 2.3.1.-]	XP_011982605.1//PREDICTED: 1-acyl-sn-glycerol-3-phosphate acyltransferase delta isoform X3 [Ovis aries musimon];NP_064518.1//1-acyl-sn-glycerol-3-phosphate acyltransferase delta [Homo sapiens]	2//1
3983	6921	26.23	22.95	-0.192724	4.84291e-07	*	1.99937e-07	ABLIM1	GO:0001725//stress fiber;GO:0015629//actin cytoskeleton;GO:0030027//lamellipodium;GO:0005737//cytoplasm	GO:0003779//actin binding;GO:0046872//metal ion binding	GO:0030032//lamellipodium assembly;GO:0060271//cilium assembly;GO:0009887//animal organ morphogenesis;GO:0007010//cytoskeleton organization;GO:0007601//visual perception	K07520//actin-binding LIM protein	NP_001309812.1//actin-binding LIM protein 1 isoform e [Homo sapiens];NP_001309811.1//actin-binding LIM protein 1 isoform d [Homo sapiens];XP_019661246.1//PREDICTED: actin-binding LIM protein 1 isoform X14 [Ailuropoda melanoleuca];XP_016871742.1//PREDICTED: actin-binding LIM protein 1 isoform X16 [Homo sapiens];XP_016774901.1//PREDICTED: actin-binding LIM protein 1 isoform X23 [Pan troglodytes];XP…	6;1//3;3//A2MP1;2//1
84448	2905	0.62	0.42	-0.561879	0.206812	*	0.154021	ABLIM2	GO:0015629//actin cytoskeleton;GO:0005737//cytoplasm	GO:0003779//actin binding;GO:0046872//metal ion binding	GO:0030036//actin cytoskeleton organization;GO:0006351//transcription, DNA-templated	K07520//actin-binding LIM protein	NP_001123559.1//actin-binding LIM protein 2 isoform 5 [Homo sapiens];NP_001123558.1//actin-binding LIM protein 2 isoform 4 [Homo sapiens];NP_001123557.1//actin-binding LIM protein 2 isoform 3 [Homo sapiens];NP_001123556.1//actin-binding LIM protein 2 isoform 2 [Homo sapiens];NP_115808.3//actin-binding LIM protein 2 isoform 6 [Homo sapiens];NP_001123555.1//actin-binding LIM protein 2 isoform 1 [Ho…	4;1//3
23428	3705	0.01	0.23	4.52356	0.000168553	Up	8.37948e-05	SLC7A8	GO:0070062//extracellular exosome;GO:0016323//basolateral plasma membrane;GO:0005887//integral component of plasma membrane;GO:0016021//integral component of membrane;GO:0005886//plasma membrane;GO:0005737//cytoplasm	GO:0019534//toxin transmembrane transporter activity;GO:0015175//neutral amino acid transmembrane transporter activity;GO:0042605//peptide antigen binding;GO:0015101//organic cation transmembrane transporter activity;GO:0015179//L-amino acid transmembrane transporter activity;GO:0015297//antiporter activity;GO:0015171//amino acid transmembrane transporter activity	GO:0006810//transport;GO:0055065//metal ion homeostasis;GO:0006865//amino acid transport;GO:0050900//leukocyte migration;GO:0006520//cellular amino acid metabolic process;GO:0015804//neutral amino acid transport;GO:0009636//response to toxic substance	K13781//solute carrier family 7 (L-type amino acid transporter), member 8	CAD62616.1//unnamed protein product, partial [Homo sapiens];NP_001253966.1//large neutral amino acids transporter small subunit 2 isoform d [Homo sapiens];XP_010376698.1//PREDICTED: large neutral amino acids transporter small subunit 2 isoform X1 [Rhinopithecus roxellana];NP_001253965.1//large neutral amino acids transporter small subunit 2 isoform c [Homo sapiens]	1//3;3//A2MP1;2//1
29	5095	8.36	15	0.843388	1.13833e-37	*	1.64705e-38	ABR	GO:0016020//membrane;GO:0005829//cytosol;GO:0005622//intracellular;GO:0005886//plasma membrane	GO:0004674//protein serine/threonine kinase activity;GO:0005085//guanyl-nucleotide exchange factor activity;GO:0005089//Rho guanyl-nucleotide exchange factor activity;GO:0005096//GTPase activator activity	GO:0035556//intracellular signal transduction;GO:0032496//response to lipopolysaccharide;GO:0043547//positive regulation of GTPase activity;GO:0050728//negative regulation of inflammatory response;GO:0007420//brain development;GO:0043114//regulation of vascular permeability;GO:0050766//positive regulation of phagocytosis;GO:0043065//positive regulation of apoptotic process;GO:0042472//inner ear m…	K20629//active breakpoint cluster region-related protein	XP_001504307.3//PREDICTED: active breakpoint cluster region-related protein isoform X1 [Equus caballus];XP_004404139.1//PREDICTED: active breakpoint cluster region-related protein isoform X2 [Odobenus rosmarus divergens];XP_004404140.1//PREDICTED: active breakpoint cluster region-related protein isoform X3 [Odobenus rosmarus divergens];NP_001243776.1//active breakpoint cluster region-related prot…	4;1//3;2//1
201799	3233	0.01	0.23	4.52356	0.000614586	Up	0.00032131	TMEM154	GO:0016021//integral component of membrane	NA	NA	NA	NP_689893.1//transmembrane protein 154 precursor [Homo sapiens]	2//1
58527	941	40.06	58.97	0.557819	2.54754e-12	*	8.04298e-13	ABRACL	NA	NA	NA	K14562//Treacher Collins syndrome protein;K09291//nucleoprotein TPR	XP_008689265.1//PREDICTED: costars family protein ABRACL [Ursus maritimus]	2//1
64094	3117	0.01	0.23	4.52356	0.000614443	Up	0.00032131	SMOC2	GO:0005614//interstitial matrix;GO:0005578//proteinaceous extracellular matrix;GO:0005604//basement membrane	GO:0005509//calcium ion binding;GO:0008201//heparin binding	GO:0007165//signal transduction;GO:0030198//extracellular matrix organization;GO:0010811//positive regulation of cell-substrate adhesion	K06826//nidogen (entactin);K10809//thyroglobulin	NP_071421.1//SPARC-related modular calcium-binding protein 2 isoform 1 precursor [Homo sapiens];NP_001159884.1//SPARC-related modular calcium-binding protein 2 isoform 2 precursor [Homo sapiens]	1//3;2//1
83988	3586	0.02	0.46	4.52356	4.80222e-07	Up	1.97907e-07	NCALD	GO:0070062//extracellular exosome;GO:0030130//clathrin coat of trans-Golgi network vesicle;GO:0005829//cytosol;GO:0005622//intracellular	GO:0015276//ligand-gated ion channel activity;GO:0015631//tubulin binding;GO:0003779//actin binding;GO:0030276//clathrin binding;GO:0043014//alpha-tubulin binding;GO:0005509//calcium ion binding	GO:0003073//regulation of systemic arterial blood pressure;GO:0019722//calcium-mediated signaling;GO:0016192//vesicle-mediated transport	K19695//neurocalcin delta	NP_776823.1//neurocalcin-delta [Bos taurus]	1//3;2//1
5076	4038	0.01	0.23	4.52356	8.8224e-05	Up	4.2792e-05	PAX2	GO:0005634//nucleus;GO:0005815//microtubule organizing center;GO:0005794//Golgi apparatus;GO:0005764//lysosome;GO:0034451//centriolar satellite	GO:0003677//DNA binding;GO:0000987//proximal promoter sequence-specific DNA binding;GO:0008134//transcription factor binding;GO:0016175//superoxide-generating NADPH oxidase activity	GO:0001658//branching involved in ureteric bud morphogenesis;GO:0006355//regulation of transcription, DNA-templated;GO:0007275//multicellular organism development;GO:0048854//brain morphogenesis;GO:0006351//transcription, DNA-templated;GO:0007409//axonogenesis;GO:0007568//aging	K15608//paired box protein 2	NP_001291498.1//paired box protein Pax-2 isoform f [Homo sapiens];XP_005333734.2//paired box protein Pax-2 [Ictidomys tridecemlineatus];XP_003312779.2//PREDICTED: paired box protein Pax-2 isoform X1 [Pan troglodytes]	1//3;4
283316	4630	0.01	0.23	4.52356	1.25456e-05	Up	5.69902e-06	CD163L1	GO:0016021//integral component of membrane;GO:0005576//extracellular region;GO:0005886//plasma membrane	GO:0005044//scavenger receptor activity	NA	K06545//CD163 antigen	NP_001284579.1//scavenger receptor cysteine-rich type 1 protein M160 isoform 1 precursor [Homo sapiens];NP_777601.2//scavenger receptor cysteine-rich type 1 protein M160 isoform 2 precursor [Homo sapiens]	1//3;5
2998	3132	0.01	0.23	4.52356	0.000614014	Up	0.00032131	GYS2	GO:0005856//cytoskeleton;GO:0030864//cortical actin cytoskeleton;GO:0043265//ectoplasm;GO:0005938//cell cortex;GO:0005829//cytosol;GO:0005737//cytoplasm	GO:0004373//glycogen (starch) synthase activity;GO:0061547//glycogen synthase activity, transferring glucose-1-phosphate;GO:0042803//protein homodimerization activity	GO:0005978//glycogen biosynthetic process;GO:0009749//response to glucose;GO:0006091//generation of precursor metabolites and energy	K00693//glycogen synthase [EC:2.4.1.11]	NP_068776.2//glycogen [starch] synthase, liver [Homo sapiens]	3//A2MP1
84142	2829	3.09	3.12	0.0139392	0.929864	*	0.905376	ABRAXAS1	GO:0005634//nucleus;GO:0005654//nucleoplasm;GO:0016604//nuclear body;GO:0070531//BRCA1-A complex	GO:0031593//polyubiquitin modification-dependent protein binding	GO:0006302//double-strand break repair;GO:0010212//response to ionizing radiation;GO:0016569//covalent chromatin modification;GO:0016579//protein deubiquitination;GO:0045739//positive regulation of DNA repair;GO:0031572//G2 DNA damage checkpoint;GO:0006303//double-strand break repair via nonhomologous end joining	K20774//BRCA1-A complex subunit Abraxas	XP_007998718.1//PREDICTED: LOW QUALITY PROTEIN: BRCA1-A complex subunit Abraxas [Chlorocebus sabaeus];NP_620775.2//BRCA1-A complex subunit Abraxas 1 isoform 1 [Homo sapiens]	1//3;2//1
23172	3008	12.7	13.68	0.10724	0.239102	*	0.180366	ABRAXAS2	GO:0036449//microtubule minus-end;GO:0000922//spindle pole;GO:0005874//microtubule;GO:0005737//cytoplasm;GO:0030496//midbody;GO:0005829//cytosol;GO:0070552//BRISC complex;GO:0031616//spindle pole centrosome	GO:0031593//polyubiquitin modification-dependent protein binding;GO:0008017//microtubule binding	GO:0002931//response to ischemia;GO:0000278//mitotic cell cycle;GO:0090307//mitotic spindle assembly;GO:0007059//chromosome segregation;GO:0051301//cell division;GO:0016579//protein deubiquitination;GO:0070536//protein K63-linked deubiquitination;GO:0008608//attachment of spindle microtubules to kinetochore	K20799//BRISC complex subunit Abro1	XP_003904432.1//BRISC complex subunit Abraxas 2 [Papio anubis]	3//A2MP1
29777	2264	32.54	43.51	0.419133	1.35679e-13	*	4.0707e-14	ABT1	GO:0005634//nucleus;GO:0005730//nucleolus;GO:0005667//transcription factor complex	GO:0003723//RNA binding;GO:0003677//DNA binding;GO:0003713//transcription coactivator activity;GO:0003676//nucleic acid binding	GO:0000472//endonucleolytic cleavage to generate mature 5'-end of SSU-rRNA from (SSU-rRNA, 5.8S rRNA, LSU-rRNA);GO:0006355//regulation of transcription, DNA-templated;GO:0006351//transcription, DNA-templated;GO:0000447//endonucleolytic cleavage in ITS1 to separate SSU-rRNA from 5.8S rRNA and LSU-rRNA from tricistronic rRNA transcript (SSU-rRNA, 5.8S rRNA, LSU-rRNA);GO:0006366//transcription from …	K14785//ESF2/ABP1 family protein	NP_037507.1//activator of basal transcription 1 [Homo sapiens]	3//A2MP1
28951	4408	0.01	0.23	4.52356	2.40042e-05	Up	1.11597e-05	TRIB2	GO:0005856//cytoskeleton;GO:0005634//nucleus;GO:0005737//cytoplasm	GO:0031434//mitogen-activated protein kinase kinase binding;GO:0005524//ATP binding;GO:0004860//protein kinase inhibitor activity;GO:0004672//protein kinase activity;GO:0031625//ubiquitin protein ligase binding;GO:0055106//ubiquitin-protein transferase regulator activity;GO:0008134//transcription factor binding	GO:0006469//negative regulation of protein kinase activity;GO:0045599//negative regulation of fat cell differentiation;GO:0045081//negative regulation of interleukin-10 biosynthetic process;GO:0043405//regulation of MAP kinase activity;GO:0032436//positive regulation of proteasomal ubiquitin-dependent protein catabolic process	K08814//tribbles homolog 1/2	NP_067675.1//tribbles homolog 2 [Homo sapiens]	3//A2MP1
6446	2428	0.24	5.5	4.51833	2.68924e-50	Up	2.99804e-51	SGK1	GO:0005634//nucleus;GO:0005829//cytosol;GO:0016607//nuclear speck;GO:0005739//mitochondrion;GO:0005789//endoplasmic reticulum membrane;GO:0005886//plasma membrane;GO:0005737//cytoplasm	GO:0004712//protein serine/threonine/tyrosine kinase activity;GO:0015459//potassium channel regulator activity;GO:0005524//ATP binding;GO:0035091//phosphatidylinositol binding;GO:0004674//protein serine/threonine kinase activity;GO:0017080//sodium channel regulator activity;GO:0005246//calcium channel regulator activity;GO:0017081//chloride channel regulator activity	GO:0008217//regulation of blood pressure;GO:0034220//ion transmembrane transport;GO:0006950//response to stress;GO:0042127//regulation of cell proliferation;GO:0032411//positive regulation of transporter activity;GO:0035556//intracellular signal transduction;GO:0007616//long-term memory;GO:0030334//regulation of cell migration;GO:0048812//neuron projection morphogenesis;GO:0006814//sodium ion tra…	K13302//serum/glucocorticoid-regulated kinase 1 [EC:2.7.11.1]	NP_001278924.1//serine/threonine-protein kinase Sgk1 isoform 5 [Homo sapiens];NP_001137148.1//serine/threonine-protein kinase Sgk1 isoform 2 [Homo sapiens];NP_001137149.1//serine/threonine-protein kinase Sgk1 isoform 3 [Homo sapiens];XP_008005160.1//PREDICTED: serine/threonine-protein kinase Sgk1 isoform X1 [Chlorocebus sabaeus];XP_008993347.1//PREDICTED: serine/threonine-protein kinase Sgk1 isof…	1//3;3//A2MP1
10397	3123	0.58	13.22	4.51053	2.40292e-154	Up	7.51188e-156	NDRG1	GO:0070062//extracellular exosome;GO:0005634//nucleus;GO:0005874//microtubule;GO:0015630//microtubule cytoskeleton;GO:0043209//myelin sheath;GO:0005813//centrosome;GO:0005737//cytoplasm;GO:0048471//perinuclear region of cytoplasm;GO:0055038//recycling endosome membrane;GO:0005913//cell-cell adherens junction;GO:0005829//cytosol;GO:0005886//plasma membrane	GO:0043015//gamma-tubulin binding;GO:0017137//Rab GTPase binding;GO:0008017//microtubule binding;GO:0045296//cadherin binding	GO:0030330//DNA damage response, signal transduction by p53 class mediator;GO:0071456//cellular response to hypoxia;GO:0007165//signal transduction;GO:0042127//regulation of cell proliferation;GO:0032287//peripheral nervous system myelin maintenance;GO:0090232//positive regulation of spindle checkpoint;GO:0045576//mast cell activation;GO:0042981//regulation of apoptotic process;GO:0010038//respon…	K18266//protein NDRG1	XP_003256272.2//PREDICTED: protein NDRG1 [Nomascus leucogenys];XP_007999782.1//PREDICTED: protein NDRG1 isoform X2 [Chlorocebus sabaeus];NP_006087.2//protein NDRG1 isoform 1 [Homo sapiens]	1//3;3//A2MP1
127254	7170	0.03	0.68	4.5025	1.17429e-19	Up	2.8111e-20	ERICH3	NA	NA	NA	K19607//X-linked retinitis pigmentosa GTPase regulator;K22016//mucin-3/17	NP_001002912.4//glutamate-rich protein 3 [Homo sapiens]	4
336	473	29.04	657	4.49978	0	Up	0	APOA2	GO:0070062//extracellular exosome;GO:0005788//endoplasmic reticulum lumen;GO:0072562//blood microparticle;GO:0034366//spherical high-density lipoprotein particle;GO:0034364//high-density lipoprotein particle;GO:0042627//chylomicron;GO:0005829//cytosol;GO:0005576//extracellular region;GO:0034361//very-low-density lipoprotein particle;GO:0005769//early endosome	GO:0031210//phosphatidylcholine binding;GO:0055102//lipase inhibitor activity;GO:0070653//high-density lipoprotein particle receptor binding;GO:0031072//heat shock protein binding;GO:0015485//cholesterol binding;GO:0046982//protein heterodimerization activity;GO:0017127//cholesterol transporter activity;GO:0034190//apolipoprotein receptor binding;GO:0042803//protein homodimerization activity;GO:0…	GO:0043687//post-translational protein modification;GO:0031100//animal organ regeneration;GO:0034374//low-density lipoprotein particle remodeling;GO:0030301//cholesterol transport;GO:0043627//response to estrogen;GO:0033344//cholesterol efflux;GO:0060695//negative regulation of cholesterol transporter activity;GO:0044267//cellular protein metabolic process;GO:0009749//response to glucose;GO:00192…	K08758//apolipoprotein A-II	NP_001634.1//apolipoprotein A-II preproprotein [Homo sapiens]	1//3
2859	2273	0.32	7.22	4.49586	1.65225e-61	Up	1.50232e-62	GPR35	GO:0005887//integral component of plasma membrane;GO:0016021//integral component of membrane;GO:0005886//plasma membrane	GO:0004930//G-protein coupled receptor activity;GO:0016494//C-X-C chemokine receptor activity	GO:0007186//G-protein coupled receptor signaling pathway;GO:0051482//positive regulation of cytosolic calcium ion concentration involved in phospholipase C-activating G-protein coupled signaling pathway;GO:0070098//chemokine-mediated signaling pathway;GO:1901386//negative regulation of voltage-gated calcium channel activity;GO:0035025//positive regulation of Rho protein signal transduction;GO:000…	K04572//neurofilament light polypeptide;K04276//G protein-coupled receptor 35	EAW71209.1//G protein-coupled receptor 35, isoform CRA_a [Homo sapiens];KDR20826.1//Reticulocyte-binding protein 2-like protein a [Zootermopsis nevadensis];NP_001182310.1//G-protein coupled receptor 35 isoform b [Homo sapiens];XP_003813126.1//PREDICTED: G-protein coupled receptor 35 isoform X1 [Pan paniscus]	1//3;3//A2MP1
139135	3250	0.01	0.22	4.45943	0.000614943	Up	0.00032131	PASD1	GO:0005634//nucleus;GO:0016607//nuclear speck;GO:1990512//Cry-Per complex	GO:0001223//transcription coactivator binding	GO:0045892//negative regulation of transcription, DNA-templated;GO:0042754//negative regulation of circadian rhythm;GO:0048511//rhythmic process	K21753//circadian clock protein PASD1	NP_775764.2//circadian clock protein PASD1 [Homo sapiens]	2//1
10178	12896	0.01	0.22	4.45943	1.82932e-11	Up	5.99576e-12	TENM1	GO:0005887//integral component of plasma membrane	GO:0046982//protein heterodimerization activity;GO:0042803//protein homodimerization activity	GO:0007165//signal transduction;GO:0048666//neuron development	K06252//tenascin;K20476//RAB6A-GEF complex partner protein 1	XP_002922339.1//PREDICTED: teneurin-1 [Ailuropoda melanoleuca]	1//3;3//A2MP1
80325	1987	2.87	5.41	0.914578	1.6964e-06	*	7.23978e-07	ABTB1	GO:0005730//nucleolus;GO:0005829//cytosol;GO:0005886//plasma membrane;GO:0005737//cytoplasm;GO:0019005//SCF ubiquitin ligase complex	GO:0031625//ubiquitin protein ligase binding;GO:0003746//translation elongation factor activity	GO:0043161//proteasome-mediated ubiquitin-dependent protein catabolic process;GO:0030162//regulation of proteolysis;GO:0042787//protein ubiquitination involved in ubiquitin-dependent protein catabolic process	K10520//ankyrin repeat and BTB/POZ domain-containing protein 1	BAB55650.1//BPOZ splice variant type 3 [Homo sapiens];NP_742024.1//ankyrin repeat and BTB/POZ domain-containing protein 1 isoform 2 [Homo sapiens]	3//A2MP1;2//1
1281	5490	0.01	0.22	4.45943	3.41345e-06	Up	1.48625e-06	COL3A1	GO:0031012//extracellular matrix;GO:0005788//endoplasmic reticulum lumen;GO:0005615//extracellular space;GO:0005576//extracellular region;GO:0005586//collagen type III trimer	GO:0002020//protease binding;GO:0048407//platelet-derived growth factor binding;GO:0046872//metal ion binding;GO:0005201//extracellular matrix structural constituent;GO:0005178//integrin binding;GO:0046332//SMAD binding	GO:0043588//skin development;GO:0034097//response to cytokine;GO:0030199//collagen fibril organization;GO:0030168//platelet activation;GO:0007179//transforming growth factor beta receptor signaling pathway;GO:0018149//peptide cross-linking;GO:0021987//cerebral cortex development;GO:0007229//integrin-mediated signaling pathway;GO:0050776//regulation of immune response;GO:0009612//response to mecha…	K19720//collagen, type III, alpha	NP_000081.1//collagen alpha-1(III) chain preproprotein [Homo sapiens]	3//A2MP1
30	1837	15.66	13.67	-0.196071	0.120401	*	0.0847974	ACAA1	GO:0016020//membrane;GO:0043231//intracellular membrane-bounded organelle;GO:0035580//specific granule lumen;GO:0005782//peroxisomal matrix;GO:0005576//extracellular region;GO:0005777//peroxisome	GO:0003988//acetyl-CoA C-acyltransferase activity;GO:0008775//acetate CoA-transferase activity;GO:0016401//palmitoyl-CoA oxidase activity;GO:0016747//transferase activity, transferring acyl groups other than amino-acyl groups	GO:0000038//very long-chain fatty acid metabolic process;GO:0006635//fatty acid beta-oxidation;GO:0036109//alpha-linolenic acid metabolic process;GO:0008152//metabolic process;GO:0033540//fatty acid beta-oxidation using acyl-CoA oxidase;GO:0043312//neutrophil degranulation;GO:0008206//bile acid metabolic process	K07513//acetyl-CoA acyltransferase 1 [EC:2.3.1.16]	XP_012311085.1//3-ketoacyl-CoA thiolase, peroxisomal [Aotus nancymaae];XP_003894723.1//3-ketoacyl-CoA thiolase, peroxisomal [Papio anubis];NP_001123882.1//3-ketoacyl-CoA thiolase, peroxisomal isoform b [Homo sapiens]	1//3;3//A2MP1
10449	1952	30.89	18.69	-0.724873	2.23695e-21	*	5.06926e-22	ACAA2	GO:0005759//mitochondrial matrix;GO:0070062//extracellular exosome;GO:0005743//mitochondrial inner membrane;GO:0005739//mitochondrion	GO:0003723//RNA binding;GO:0003988//acetyl-CoA C-acyltransferase activity;GO:0016747//transferase activity, transferring acyl groups other than amino-acyl groups	GO:0071456//cellular response to hypoxia;GO:0006635//fatty acid beta-oxidation;GO:0008152//metabolic process;GO:0006695//cholesterol biosynthetic process;GO:1901029//negative regulation of mitochondrial outer membrane permeabilization involved in apoptotic signaling pathway;GO:1902109//negative regulation of mitochondrial membrane permeability involved in apoptotic process	K07508//acetyl-CoA acyltransferase 2 [EC:2.3.1.16]	NP_006102.2//3-ketoacyl-CoA thiolase, mitochondrial [Homo sapiens]	2//1
31	9598	12.95	10.21	-0.342969	2.5029e-12	*	7.90054e-13	ACACA	GO:0070062//extracellular exosome;GO:0005829//cytosol;GO:0001650//fibrillar center;GO:0015629//actin cytoskeleton;GO:0005739//mitochondrion	GO:0003989//acetyl-CoA carboxylase activity;GO:0046872//metal ion binding;GO:0004075//biotin carboxylase activity;GO:0005524//ATP binding;GO:0042802//identical protein binding	GO:0051289//protein homotetramerization;GO:0046949//fatty-acyl-CoA biosynthetic process;GO:0044268//multicellular organismal protein metabolic process;GO:0001894//tissue homeostasis;GO:0045540//regulation of cholesterol biosynthetic process;GO:0031325//positive regulation of cellular metabolic process;GO:0006768//biotin metabolic process;GO:2001295//malonyl-CoA biosynthetic process;GO:0006084//ac…	K11262//acetyl-CoA carboxylase / biotin carboxylase 1 [EC:6.4.1.2 6.3.4.14]	XP_006721916.1//PREDICTED: acetyl-CoA carboxylase 1 isoform X3 [Homo sapiens];XP_004608652.1//PREDICTED: acetyl-CoA carboxylase 1 isoform X1 [Sorex araneus];XP_014646419.1//PREDICTED: acetyl-CoA carboxylase 1 isoform X2 [Ceratotherium simum simum];XP_004271767.1//PREDICTED: acetyl-CoA carboxylase 1 isoform X3 [Orcinus orca];XP_010947489.1//PREDICTED: acetyl-CoA carboxylase 1 isoform X2 [Camelus b…	1//3;2//1
7039	4326	0.01	0.22	4.45943	4.60941e-05	Up	2.18528e-05	TGFA	GO:0016323//basolateral plasma membrane;GO:0005634//nucleus;GO:0005615//extracellular space;GO:0031410//cytoplasmic vesicle;GO:0033116//endoplasmic reticulum-Golgi intermediate compartment membrane;GO:0048471//perinuclear region of cytoplasm;GO:0000139//Golgi membrane;GO:0009986//cell surface;GO:0005887//integral component of plasma membrane;GO:0016021//integral component of membrane;GO:0005789//…	GO:0008083//growth factor activity;GO:0005154//epidermal growth factor receptor binding	GO:0050731//positive regulation of peptidyl-tyrosine phosphorylation;GO:0048208//COPII vesicle coating;GO:0051781//positive regulation of cell division;GO:0006357//regulation of transcription from RNA polymerase II promoter;GO:0008283//cell proliferation;GO:0007173//epidermal growth factor receptor signaling pathway;GO:0045840//positive regulation of mitotic nuclear division;GO:0042493//response …	K08774//transforming growth factor, alpha	NP_001295088.1//protransforming growth factor alpha isoform 4 precursor [Homo sapiens];XP_007938333.1//PREDICTED: protransforming growth factor alpha [Orycteropus afer afer];NP_001295087.1//protransforming growth factor alpha isoform 3 precursor [Homo sapiens]	1//3;3//A2MP1;2//1
388021	3336	0.01	0.22	4.45943	0.0006143	Up	0.00032131	TMEM179	GO:0016021//integral component of membrane	NA	NA	K03006//DNA-directed RNA polymerase II subunit RPB1 [EC:2.7.7.6];K09312//homeobox protein CDX1/4;K06840//semaphorin 3;K19607//X-linked retinitis pigmentosa GTPase regulator	EAW81868.1//FLJ42486 protein, isoform CRA_b [Homo sapiens];XP_012353428.1//PREDICTED: transmembrane protein 179 isoform X2 [Nomascus leucogenys]	1//3
32	9260	2.9	3.6	0.311944	0.00153587	*	0.000834818	ACACB	NA	NA	NA	K01946//acetyl-CoA carboxylase / biotin carboxylase 2 [EC:6.4.1.2 6.3.4.14]	XP_011887878.1//PREDICTED: acetyl-CoA carboxylase 2 isoform X1 [Cercocebus atys];XP_017396984.1//PREDICTED: acetyl-CoA carboxylase 2 isoform X5 [Cebus capucinus imitator]	3//A2MP1
255101	4320	0.01	0.22	4.45943	0.000396235	Up	0.000203636	CFAP65	GO:0031514//motile cilium;GO:0016021//integral component of membrane;GO:0005886//plasma membrane	GO:0003723//RNA binding	NA	K08025//homeobox protein HB9;K17570//hydrocephalus-inducing protein;K19607//X-linked retinitis pigmentosa GTPase regulator	EAW70671.1//hCG1657295, isoform CRA_a [Homo sapiens];NP_001265224.1//cilia- and flagella-associated protein 65 isoform 3 [Homo sapiens];XP_010334608.1//PREDICTED: LOW QUALITY PROTEIN: coiled-coil domain-containing protein 108 [Saimiri boliviensis boliviensis];XP_011509212.1//PREDICTED: coiled-coil domain-containing protein 108 isoform X4 [Homo sapiens]	1//3;3//A2MP1
340267	3515	0.01	0.22	4.45943	0.000322407	Up	0.000164086	COL28A1	GO:0031012//extracellular matrix;GO:0005788//endoplasmic reticulum lumen;GO:0005576//extracellular region;GO:0005581//collagen trimer;GO:0005604//basement membrane	GO:0004867//serine-type endopeptidase inhibitor activity	GO:0007155//cell adhesion	K19720//collagen, type III, alpha	XP_008976988.1//PREDICTED: collagen alpha-1(XXVIII) chain [Pan paniscus]	2//1
645426	1325	0.08	1.76	4.45943	1.68535e-09	Up	6.07534e-10	TMEM191C	GO:0016021//integral component of membrane	NA	NA	K06236//collagen, type I, alpha	NP_001193981.1//transmembrane protein 191C [Homo sapiens]	1//3
4846	4345	0.01	0.22	4.45943	4.60823e-05	Up	2.18528e-05	NOS3	GO:0005856//cytoskeleton;GO:0005634//nucleus;GO:0030666//endocytic vesicle membrane;GO:0005737//cytoplasm;GO:0000139//Golgi membrane;GO:0005901//caveola;GO:0005829//cytosol;GO:0005886//plasma membrane	GO:0003958//NADPH-hemoprotein reductase activity;GO:0034618//arginine binding;GO:0020037//heme binding;GO:0046870//cadmium ion binding;GO:0005506//iron ion binding;GO:0050660//flavin adenine dinucleotide binding;GO:0004517//nitric-oxide synthase activity;GO:0003785//actin monomer binding;GO:0097110//scaffold protein binding;GO:0050661//NADP binding;GO:0034617//tetrahydrobiopterin binding;GO:00101…	GO:0008217//regulation of blood pressure;GO:0043267//negative regulation of potassium ion transport;GO:0002028//regulation of sodium ion transport;GO:0050880//regulation of blood vessel size;GO:0007263//nitric oxide mediated signal transduction;GO:0014740//negative regulation of muscle hyperplasia;GO:0045454//cell redox homeostasis;GO:0045776//negative regulation of blood pressure;GO:0045766//pos…	K13242//nitric-oxide synthase, endothelial [EC:1.14.13.39]	NP_001153582.1//nitric oxide synthase, endothelial isoform 3 [Homo sapiens];NP_001153583.1//nitric oxide synthase, endothelial isoform 4 [Homo sapiens];XP_016801373.1//PREDICTED: nitric oxide synthase, endothelial isoform X1 [Pan troglodytes];NP_001153581.1//nitric oxide synthase, endothelial isoform 2 [Homo sapiens]	4;1//3
84129	3556	9.45	5.31	-0.831602	7.73402e-16	*	2.1186e-16	ACAD11	GO:0005634//nucleus;GO:0005743//mitochondrial inner membrane;GO:0005777//peroxisome;GO:0031966//mitochondrial membrane	GO:0016627//oxidoreductase activity, acting on the CH-CH group of donors;GO:0004466//long-chain-acyl-CoA dehydrogenase activity;GO:0050660//flavin adenine dinucleotide binding;GO:0070991//medium-chain-acyl-CoA dehydrogenase activity;GO:0003995//acyl-CoA dehydrogenase activity;GO:0017099//very-long-chain-acyl-CoA dehydrogenase activity	GO:0033539//fatty acid beta-oxidation using acyl-CoA dehydrogenase;GO:0006635//fatty acid beta-oxidation	K11730//acyl-CoA dehydrogenase family member 11	Q709F0.2//RecName: Full=Acyl-CoA dehydrogenase family member 11; Short=ACAD-11;NP_115545.3//acyl-CoA dehydrogenase family member 11 [Homo sapiens]	4
126410	2620	0.02	0.44	4.45943	6.53773e-05	Up	3.13924e-05	CYP4F22	GO:0031090//organelle membrane;GO:0005789//endoplasmic reticulum membrane	GO:0016705//oxidoreductase activity, acting on paired donors, with incorporation or reduction of molecular oxygen;GO:0020037//heme binding;GO:0005506//iron ion binding;GO:0004497//monooxygenase activity	GO:0006690//icosanoid metabolic process	K17731//cytochrome P450 family 4 subfamily F polypeptide 22	NP_775754.2//cytochrome P450 4F22 [Homo sapiens]	3//A2MP1
151056	5148	0.01	0.22	4.45943	6.5369e-05	Up	3.13924e-05	PLB1	GO:0016324//apical plasma membrane;GO:0016021//integral component of membrane;GO:0005886//plasma membrane	GO:0004622//lysophospholipase activity;GO:0102567//phospholipase A2 activity (consuming 1,2-dipalmitoylphosphatidylcholine);GO:0016298//lipase activity;GO:0050253//retinyl-palmitate esterase activity;GO:0102568//phospholipase A2 activity consuming 1,2-dioleoylphosphatidylethanolamine);GO:0004623//phospholipase A2 activity	GO:0001523//retinoid metabolic process;GO:0016042//lipid catabolic process;GO:2000344//positive regulation of acrosome reaction;GO:0036151//phosphatidylcholine acyl-chain remodeling;GO:0006629//lipid metabolic process	K14621//phospholipase B1, membrane-associated [EC:3.1.1.4 3.1.1.5]	NP_001164056.1//phospholipase B1, membrane-associated isoform 2 precursor [Homo sapiens];NP_694566.4//phospholipase B1, membrane-associated isoform 1 precursor [Homo sapiens]	4;1//3
27034	2216	6.64	7.83	0.237829	0.0906014	*	0.061953	ACAD8	GO:0005759//mitochondrial matrix	GO:0050660//flavin adenine dinucleotide binding;GO:0003995//acyl-CoA dehydrogenase activity	GO:0006574//valine catabolic process;GO:0009083//branched-chain amino acid catabolic process;GO:0006355//regulation of transcription, DNA-templated;GO:0006351//transcription, DNA-templated;GO:0006629//lipid metabolic process	K11538//isobutyryl-CoA dehydrogenase [EC:1.3.99.-]	NP_055199.1//isobutyryl-CoA dehydrogenase, mitochondrial [Homo sapiens];XP_016873037.1//PREDICTED: isobutyryl-CoA dehydrogenase, mitochondrial isoform X6 [Homo sapiens];XP_016777823.1//PREDICTED: isobutyryl-CoA dehydrogenase, mitochondrial isoform X1 [Pan troglodytes]	2//1
28976	2608	13.15	10.68	-0.300151	0.0021181	*	0.00116468	ACAD9	GO:0030425//dendrite;GO:0005634//nucleus;GO:0005743//mitochondrial inner membrane;GO:0005739//mitochondrion;GO:0031966//mitochondrial membrane	GO:0004466//long-chain-acyl-CoA dehydrogenase activity;GO:0050660//flavin adenine dinucleotide binding;GO:0070991//medium-chain-acyl-CoA dehydrogenase activity	GO:0032981//mitochondrial respiratory chain complex I assembly;GO:0051791//medium-chain fatty acid metabolic process;GO:0001676//long-chain fatty acid metabolic process	K15980//acyl-CoA dehydrogenase family member 9 [EC:1.3.99.-]	NP_054768.2//acyl-CoA dehydrogenase family member 9, mitochondrial [Homo sapiens];XP_011857611.1//PREDICTED: acyl-CoA dehydrogenase family member 9, mitochondrial isoform X2 [Mandrillus leucophaeus]	4
3017	788	2.22	48.49	4.44906	1.6645e-130	Up	6.50938e-132	HIST1H2BD	NA	NA	NA	K11252//histone H2B	XP_005249096.1//PREDICTED: histone H2B type 1-D isoform X1 [Homo sapiens]	3//A2MP1;2//1
10	1317	0.1	2.18	4.44626	6.29103e-11	Up	2.12086e-11	NAT2	GO:0005829//cytosol;GO:0016021//integral component of membrane	GO:0004060//arylamine N-acetyltransferase activity;GO:0016407//acetyltransferase activity	GO:0008152//metabolic process;GO:0006805//xenobiotic metabolic process	K00622//arylamine N-acetyltransferase [EC:2.3.1.5]	NP_000006.2//arylamine N-acetyltransferase 2 [Homo sapiens]	2//1
23114	3009	0.03	0.65	4.43741	2.10955e-08	Up	8.01764e-09	NFASC	NA	NA	GO:0042552//myelination;GO:0019226//transmission of nerve impulse;GO:0050808//synapse organization;GO:0007422//peripheral nervous system development;GO:0007411//axon guidance	K10955//mucin-2;K06757//neurofascin	XP_017380918.1//PREDICTED: neurofascin isoform X18 [Cebus capucinus imitator];XP_016856227.1//PREDICTED: neurofascin isoform X25 [Homo sapiens];XP_017380905.1//PREDICTED: neurofascin isoform X6 [Cebus capucinus imitator];XP_004028284.2//PREDICTED: neurofascin isoform X11 [Gorilla gorilla gorilla];XP_005245046.2//PREDICTED: neurofascin isoform X19 [Homo sapiens];XP_021492044.1//neurofascin isoform…	1//3;3//A2MP1;2//1
9636	685	39.95	861.29	4.43023	0	Up	0	ISG15	GO:0005654//nucleoplasm;GO:0005829//cytosol;GO:0005576//extracellular region	GO:0031386//protein tag	GO:0032649//regulation of interferon-gamma production;GO:0031397//negative regulation of protein ubiquitination;GO:0060337//type I interferon signaling pathway;GO:0051607//defense response to virus;GO:0019941//modification-dependent protein catabolic process;GO:0042742//defense response to bacterium;GO:0016032//viral process;GO:0019985//translesion synthesis;GO:0034340//response to type I interfe…	K12159//ubiquitin cross-reactive protein	NP_005092.1//ubiquitin-like protein ISG15 [Homo sapiens]	3//A2MP1
8334	546	3.01	64.78	4.42771	1.78114e-112	Up	8.47132e-114	HIST1H2AC	GO:0070062//extracellular exosome;GO:0005634//nucleus;GO:0000790//nuclear chromatin;GO:0000786//nucleosome	GO:0003677//DNA binding;GO:0046982//protein heterodimerization activity	GO:0006342//chromatin silencing;GO:0008285//negative regulation of cell proliferation	K11251//histone H2A;K11253//histone H3;K11254//histone H4	XP_020008934.1//histone H2A type 1-C-like [Castor canadensis];XP_011818239.1//PREDICTED: histone H2A type 1-J isoform X1 [Colobus angolensis palliatus]	3//A2MP1
375607	2953	0.02	0.43	4.42626	1.93772e-05	Up	8.92964e-06	NAT16	NA	NA	NA	K10798//poly [ADP-ribose] polymerase [EC:2.4.2.30];K03129//transcription initiation factor TFIID subunit 4;K14456//2-acylglycerol O-acyltransferase 3 [EC:2.3.1.20 2.3.1.22]	EAW50202.1//FLJ39237 protein [Homo sapiens]	2//1
29091	3776	0.03	0.64	4.41504	1.36878e-09	Up	4.91418e-10	STXBP6	GO:0000145//exocyst;GO:0005913//cell-cell adherens junction;GO:0016021//integral component of membrane;GO:0005886//plasma membrane	GO:0098641//cadherin binding involved in cell-cell adhesion;GO:0017049//GTP-Rho binding;GO:0005546//phosphatidylinositol-4,5-bisphosphate binding	GO:0045920//negative regulation of exocytosis;GO:0051601//exocyst localization;GO:0035542//regulation of SNARE complex assembly;GO:0006893//Golgi to plasma membrane transport	K08519//syntaxin-binding protein 6	XP_021530569.1//syntaxin-binding protein 6 isoform X1 [Aotus nancymaae];XP_012353687.1//PREDICTED: syntaxin-binding protein 6 isoform X1 [Nomascus leucogenys];XP_017921933.1//PREDICTED: syntaxin-binding protein 6 isoform X1 [Capra hircus]	1//3;7
114299	9416	0.01	0.21	4.39232	1.30455e-09	Up	4.67564e-10	PALM2	GO:0005886//plasma membrane	NA	GO:0008360//regulation of cell shape	K16519//A-kinase anchor protein 2	XP_003260389.2//PREDICTED: paralemmin-2 isoform X1 [Nomascus leucogenys];NP_001032370.1//paralemmin-2 isoform b [Homo sapiens]	2//1;5
33	2565	0.1	0.43	2.10434	0.00619507	*	0.00359602	ACADL	GO:0005759//mitochondrial matrix;GO:0031966//mitochondrial membrane	GO:0004466//long-chain-acyl-CoA dehydrogenase activity;GO:0016401//palmitoyl-CoA oxidase activity;GO:0050660//flavin adenine dinucleotide binding;GO:0000062//fatty-acyl-CoA binding;GO:0003995//acyl-CoA dehydrogenase activity	GO:0001659//temperature homeostasis;GO:0033539//fatty acid beta-oxidation using acyl-CoA dehydrogenase;GO:0051289//protein homotetramerization;GO:0055114//oxidation-reduction process;GO:0046322//negative regulation of fatty acid oxidation;GO:0042758//long-chain fatty acid catabolic process;GO:0044242//cellular lipid catabolic process;GO:0006635//fatty acid beta-oxidation;GO:0090181//regulation of…	K00255//long-chain-acyl-CoA dehydrogenase [EC:1.3.8.8]	XP_516063.3//PREDICTED: long-chain specific acyl-CoA dehydrogenase, mitochondrial isoform X1 [Pan troglodytes]	3//A2MP1
34	2602	34.77	29	-0.26179	8.54676e-06	*	3.83518e-06	ACADM	GO:0005759//mitochondrial matrix;GO:0070062//extracellular exosome;GO:0030424//axon;GO:0005634//nucleus;GO:0016607//nuclear speck;GO:0005739//mitochondrion;GO:0031966//mitochondrial membrane	GO:0042802//identical protein binding;GO:0050660//flavin adenine dinucleotide binding;GO:0070991//medium-chain-acyl-CoA dehydrogenase activity;GO:0003995//acyl-CoA dehydrogenase activity	GO:0033539//fatty acid beta-oxidation using acyl-CoA dehydrogenase;GO:0055007//cardiac muscle cell differentiation;GO:0001889//liver development;GO:0009409//response to cold;GO:0006111//regulation of gluconeogenesis;GO:0055114//oxidation-reduction process;GO:0051793//medium-chain fatty acid catabolic process;GO:0005978//glycogen biosynthetic process;GO:0006635//fatty acid beta-oxidation;GO:004259…	K00249//acyl-CoA dehydrogenase [EC:1.3.8.7]	NP_001272972.1//medium-chain specific acyl-CoA dehydrogenase, mitochondrial isoform d precursor [Homo sapiens];XP_012355949.1//PREDICTED: medium-chain specific acyl-CoA dehydrogenase, mitochondrial isoform X6 [Nomascus leucogenys];XP_018875470.1//PREDICTED: medium-chain specific acyl-CoA dehydrogenase, mitochondrial [Gorilla gorilla gorilla]	1//3;2//1;5
26053	6402	0.01	0.21	4.39232	9.23611e-07	Up	3.876e-07	AUTS2	GO:0005634//nucleus;GO:0030426//growth cone;GO:0015629//actin cytoskeleton;GO:0005737//cytoplasm	GO:0003682//chromatin binding	GO:0051571//positive regulation of histone H3-K4 methylation;GO:0097484//dendrite extension;GO:0048675//axon extension;GO:0031532//actin cytoskeleton reorganization;GO:0035022//positive regulation of Rac protein signal transduction;GO:0006351//transcription, DNA-templated;GO:2000620//positive regulation of histone H4-K16 acetylation;GO:0001764//neuron migration;GO:0010592//positive regulation of …	K10955//mucin-2	NP_001120704.1//autism susceptibility gene 2 protein isoform 3 [Homo sapiens];NP_056385.1//autism susceptibility gene 2 protein isoform 1 [Homo sapiens];NP_001120703.1//autism susceptibility gene 2 protein isoform 2 [Homo sapiens];XP_011514319.1//PREDICTED: autism susceptibility gene 2 protein isoform X6 [Homo sapiens]	3//A2MP1;2//1
35	1964	2.38	3.86	0.697639	0.00175516	*	0.000958922	ACADS	GO:0005759//mitochondrial matrix;GO:0005634//nucleus;GO:0005654//nucleoplasm;GO:0005739//mitochondrion	GO:0004085//butyryl-CoA dehydrogenase activity;GO:0050660//flavin adenine dinucleotide binding;GO:0003995//acyl-CoA dehydrogenase activity	GO:0033539//fatty acid beta-oxidation using acyl-CoA dehydrogenase;GO:0006635//fatty acid beta-oxidation	K00248//butyryl-CoA dehydrogenase [EC:1.3.8.1]	NP_001289483.1//short-chain specific acyl-CoA dehydrogenase, mitochondrial isoform 2 precursor [Homo sapiens];NP_000008.1//short-chain specific acyl-CoA dehydrogenase, mitochondrial isoform 1 precursor [Homo sapiens]	1//3;3//A2MP1
36	5941	5.55	8.72	0.65184	3.87663e-16	*	1.05015e-16	ACADSB	GO:0005759//mitochondrial matrix;GO:0070062//extracellular exosome;GO:0005739//mitochondrion	GO:0050660//flavin adenine dinucleotide binding;GO:0003995//acyl-CoA dehydrogenase activity	GO:0009083//branched-chain amino acid catabolic process;GO:0006631//fatty acid metabolic process	K09478//short/branched chain acyl-CoA dehydrogenase [EC:1.3.99.12]	XP_016775037.1//PREDICTED: short/branched chain specific acyl-CoA dehydrogenase, mitochondrial isoform X1 [Pan troglodytes];NP_001600.1//short/branched chain specific acyl-CoA dehydrogenase, mitochondrial isoform 1 precursor [Homo sapiens]	1//3;3//A2MP1
37	2306	90.68	75.47	-0.264881	3.39825e-12	*	1.07991e-12	ACADVL	GO:0005759//mitochondrial matrix;GO:0005634//nucleus;GO:0005730//nucleolus;GO:0042645//mitochondrial nucleoid;GO:0005829//cytosol;GO:0005743//mitochondrial inner membrane;GO:0005739//mitochondrion;GO:0031966//mitochondrial membrane	GO:0004466//long-chain-acyl-CoA dehydrogenase activity;GO:0050660//flavin adenine dinucleotide binding;GO:0003995//acyl-CoA dehydrogenase activity	GO:0001659//temperature homeostasis;GO:0033539//fatty acid beta-oxidation using acyl-CoA dehydrogenase;GO:0009409//response to cold;GO:0046322//negative regulation of fatty acid oxidation;GO:0015980//energy derivation by oxidation of organic compounds;GO:0006635//fatty acid beta-oxidation;GO:0036498//IRE1-mediated unfolded protein response;GO:0090181//regulation of cholesterol metabolic process;G…	K09479//very long chain acyl-CoA dehydrogenase [EC:1.3.8.9]	NP_001257376.1//very long-chain specific acyl-CoA dehydrogenase, mitochondrial isoform 3 [Homo sapiens];EAW90247.1//acyl-Coenzyme A dehydrogenase, very long chain, isoform CRA_b [Homo sapiens];XP_014645082.1//PREDICTED: very long-chain specific acyl-CoA dehydrogenase, mitochondrial isoform X1 [Ceratotherium simum simum];EAW90246.1//acyl-Coenzyme A dehydrogenase, very long chain, isoform CRA_a [Ho…	1//3;3//A2MP1;2//1
9744	2523	0.23	0.15	-0.616671	0.483035	*	0.404008	ACAP1	GO:0016020//membrane;GO:0043231//intracellular membrane-bounded organelle;GO:0055038//recycling endosome membrane	GO:0046872//metal ion binding;GO:0005096//GTPase activator activity	GO:0015031//protein transport	K12489//Arf-GAP with coiled-coil, ANK repeat and PH domain-containing protein	XP_008994854.2//PREDICTED: arf-GAP with coiled-coil, ANK repeat and PH domain-containing protein 1 isoform X1 [Callithrix jacchus]	3//A2MP1
23527	7187	6.18	5.82	-0.0865877	0.333453	*	0.262106	ACAP2	GO:0016020//membrane;GO:0010008//endosome membrane	GO:0080025//phosphatidylinositol-3,5-bisphosphate binding;GO:0046872//metal ion binding;GO:0017137//Rab GTPase binding;GO:0005096//GTPase activator activity	GO:0036010//protein localization to endosome;GO:1990090//cellular response to nerve growth factor stimulus	K12489//Arf-GAP with coiled-coil, ANK repeat and PH domain-containing protein	NP_036419.3//arf-GAP with coiled-coil, ANK repeat and PH domain-containing protein 2 [Homo sapiens]	5
11279	8080	0.01	0.21	4.39232	2.58125e-07	Up	1.0443e-07	KLF8	GO:0005654//nucleoplasm;GO:0005829//cytosol;GO:0016235//aggresome	GO:0000978//RNA polymerase II proximal promoter sequence-specific DNA binding;GO:0046872//metal ion binding;GO:0003676//nucleic acid binding;GO:0001078//transcriptional repressor activity, RNA polymerase II proximal promoter sequence-specific DNA binding	GO:0000122//negative regulation of transcription from RNA polymerase II promoter;GO:0006351//transcription, DNA-templated	K09205//krueppel-like factor 8/12	NP_001311028.1//Krueppel-like factor 8 isoform 3 [Homo sapiens];XP_016798882.1//PREDICTED: Krueppel-like factor 8 isoform X1 [Pan troglodytes];XP_008957781.1//PREDICTED: Krueppel-like factor 8 isoform X1 [Pan paniscus];NP_001311033.1//Krueppel-like factor 8 isoform 5 [Homo sapiens];NP_001311029.1//Krueppel-like factor 8 isoform 4 [Homo sapiens];XP_016798883.1//PREDICTED: Krueppel-like factor 8 is…	1//3;2//1;5
116983	3801	7.82	11.99	0.616591	5.81781e-13	*	1.78936e-13	ACAP3	NA	GO:0046872//metal ion binding;GO:0005096//GTPase activator activity	NA	K12489//Arf-GAP with coiled-coil, ANK repeat and PH domain-containing protein	XP_016855722.1//PREDICTED: arf-GAP with coiled-coil, ANK repeat and PH domain-containing protein 3 isoform X6 [Homo sapiens];NP_085152.2//arf-GAP with coiled-coil, ANK repeat and PH domain-containing protein 3 [Homo sapiens];XP_005244772.1//PREDICTED: arf-GAP with coiled-coil, ANK repeat and PH domain-containing protein 3 isoform X5 [Homo sapiens]	2//1
64746	3581	33.82	56.57	0.742161	2.05046e-73	*	1.53891e-74	ACBD3	GO:0016020//membrane;GO:0005794//Golgi apparatus;GO:0016021//integral component of membrane;GO:0005739//mitochondrion;GO:0000139//Golgi membrane	GO:0000062//fatty-acyl-CoA binding;GO:0034237//protein kinase A regulatory subunit binding	GO:0006810//transport;GO:0006694//steroid biosynthetic process	K04407//mitogen-activated protein kinase kinase kinase kinase 4 [EC:2.7.11.1]	NP_073572.2//Golgi resident protein GCP60 [Homo sapiens]	3//A2MP1
112399	2722	0.03	0.63	4.39232	2.58086e-07	Up	1.0443e-07	EGLN3	GO:0005634//nucleus;GO:0005654//nucleoplasm;GO:0005829//cytosol;GO:0005737//cytoplasm	GO:0016705//oxidoreductase activity, acting on paired donors, with incorporation or reduction of molecular oxygen;GO:0016706//oxidoreductase activity, acting on paired donors, with incorporation or reduction of molecular oxygen, 2-oxoglutarate as one donor, and incorporation of one atom each of oxygen into both donors;GO:0005506//iron ion binding;GO:0031545//peptidyl-proline 4-dioxygenase activit…	GO:0042127//regulation of cell proliferation;GO:0018401//peptidyl-proline hydroxylation to 4-hydroxy-L-proline;GO:0001666//response to hypoxia;GO:0006915//apoptotic process;GO:0043523//regulation of neuron apoptotic process;GO:1990830//cellular response to leukemia inhibitory factor;GO:0061418//regulation of transcription from RNA polymerase II promoter in response to hypoxia;GO:0006919//activati…	K09592//hypoxia-inducible factor prolyl hydroxylase [EC:1.14.11.29]	XP_021035020.1//egl nine homolog 3 isoform X1 [Mus caroli];NP_001295032.1//egl nine homolog 3 isoform 2 [Homo sapiens]	1//3;3//A2MP1
79777	2049	15.89	18.73	0.237232	0.00914774	*	0.00541676	ACBD4	GO:0016021//integral component of membrane	GO:0008289//lipid binding;GO:0000062//fatty-acyl-CoA binding	NA	K22069//LYR motif-containing protein 4;K13239//peroxisomal 3,2-trans-enoyl-CoA isomerase [EC:5.3.3.8];K15189//protein HEXIM1/2;K02927//large subunit ribosomal protein L40e;K08762//diazepam-binding inhibitor (GABA receptor modulator, acyl-CoA-binding protein);K17985//activating molecule in BECN1-regulated autophagy protein 1	NP_001129178.1//acyl-CoA-binding domain-containing protein 4 isoform 1 [Homo sapiens];NP_078998.1//acyl-CoA-binding domain-containing protein 4 isoform 2 [Homo sapiens];XP_009249894.1//PREDICTED: acyl-CoA-binding domain-containing protein 4 isoform X1 [Pongo abelii];XP_011523563.1//PREDICTED: acyl-CoA-binding domain-containing protein 4 isoform X17 [Homo sapiens]	1//3;3//A2MP1;2//1
91452	3892	24.67	32.79	0.410498	1.64749e-16	*	4.4088e-17	ACBD5	GO:0016020//membrane;GO:0005634//nucleus;GO:0005654//nucleoplasm;GO:0016021//integral component of membrane;GO:0005777//peroxisome;GO:0005778//peroxisomal membrane	GO:0008289//lipid binding;GO:0000062//fatty-acyl-CoA binding	GO:0006810//transport;GO:0030242//autophagy of peroxisome;GO:0009062//fatty acid catabolic process	K15696//RING finger protein 113B;K17985//activating molecule in BECN1-regulated autophagy protein 1;K01064//wingless-type MMTV integration site family, member 9	XP_016872377.1//PREDICTED: acyl-CoA-binding domain-containing protein 5 isoform X6 [Homo sapiens];XP_016872373.1//PREDICTED: acyl-CoA-binding domain-containing protein 5 isoform X1 [Homo sapiens];XP_016872378.1//PREDICTED: acyl-CoA-binding domain-containing protein 5 isoform X8 [Homo sapiens];NP_001339516.1//acyl-CoA-binding domain-containing protein 5 isoform 17 [Homo sapiens];NP_001339497.1//ac…	4;1//3;3//A2MP1
84320	1617	26.21	29.32	0.161768	0.0527186	*	0.03459	ACBD6	GO:0005829//cytosol	GO:0008289//lipid binding;GO:0000062//fatty-acyl-CoA binding	GO:0006637//acyl-CoA metabolic process	K10799//tankyrase [EC:2.4.2.30]	NP_115736.1//acyl-CoA-binding domain-containing protein 6 [Homo sapiens]	3//A2MP1
768239	4700	0.01	0.21	4.39232	4.60764e-05	Up	2.18528e-05	PSAPL1	GO:0005615//extracellular space;GO:0005829//cytosol;GO:0005764//lysosome;GO:0005737//cytoplasm	GO:0001664//G-protein coupled receptor binding;GO:0008047//enzyme activator activity	GO:0060742//epithelial cell differentiation involved in prostate gland development;GO:0007193//adenylate cyclase-inhibiting G-protein coupled receptor signaling pathway;GO:0006665//sphingolipid metabolic process;GO:0019216//regulation of lipid metabolic process;GO:0060736//prostate gland growth	K12382//saposin	AAH68579.1//PSAPL1 protein, partial [Homo sapiens]	1//3
729857	5528	0.01	0.21	4.39232	6.52826e-06	Up	2.91036e-06	RGPD2	GO:0005622//intracellular	NA	GO:0046907//intracellular transport	K12172//E3 SUMO-protein ligase RanBP2	NP_001071638.2//RANBP2-like and GRIP domain-containing protein 2 [Homo sapiens]	2//1
390110	1820	0.01	0.03	1.58496	0.589363	*	0.52158	ACCSL	NA	GO:0003824//catalytic activity;GO:0030170//pyridoxal phosphate binding	GO:0009058//biosynthetic process	K00815//tyrosine aminotransferase [EC:2.6.1.5];K00814//alanine transaminase [EC:2.6.1.2]	XP_016873203.1//PREDICTED: probable inactive 1-aminocyclopropane-1-carboxylate synthase-like protein 2 isoform X1 [Homo sapiens]	2//1
728047	5189	0.01	0.21	4.39232	2.40074e-05	Up	1.11597e-05	GOLGA8O	GO:0005794//Golgi apparatus	NA	NA	K20358//golgin subfamily A member 2	NP_001264237.1//golgin subfamily A member 8O [Homo sapiens]	1//3
57554	7310	0.01	0.21	4.39232	8.93247e-07	Up	3.7464e-07	LRRC7	NA	NA	NA	K12796//erbb2-interacting protein	NP_001337145.1//leucine-rich repeat-containing protein 7 isoform 3 [Homo sapiens];XP_010386938.1//PREDICTED: leucine-rich repeat-containing protein 7-like [Rhinopithecus roxellana];XP_004026012.2//PREDICTED: leucine-rich repeat-containing protein 7 isoform X1 [Gorilla gorilla gorilla];NP_001317564.1//leucine-rich repeat-containing protein 7 isoform 2 [Homo sapiens];EAX06465.1//leucine rich repeat…	1//3;2//1
5097	3816	0.11	2.3	4.38606	5.68285e-35	Up	8.72024e-36	PCDH1	GO:0043231//intracellular membrane-bounded organelle;GO:0005634//nucleus;GO:0030054//cell junction;GO:0005887//integral component of plasma membrane;GO:0005730//nucleolus;GO:0005911//cell-cell junction;GO:0016021//integral component of membrane;GO:0005886//plasma membrane	GO:0005509//calcium ion binding	GO:0007399//nervous system development;GO:0007156//homophilic cell adhesion via plasma membrane adhesion molecules;GO:0007267//cell-cell signaling	K16498//protocadherin delta 1	AAA36419.1//protocadherin 42 [Homo sapiens];XP_016809463.1//PREDICTED: protocadherin-1 isoform X5 [Pan troglodytes];NP_002578.2//protocadherin-1 isoform 1 precursor [Homo sapiens];NP_115796.2//protocadherin-1 isoform 2 precursor [Homo sapiens]	1//3;4;3//A2MP1
161725	3389	0.04	0.83	4.37504	2.70589e-10	Up	9.40858e-11	OTUD7A	GO:0005634//nucleus;GO:0005829//cytosol;GO:0005737//cytoplasm	GO:0070530//K63-linked polyubiquitin modification-dependent protein binding;GO:0004843//thiol-dependent ubiquitin-specific protease activity;GO:0003677//DNA binding;GO:0008270//zinc ion binding;GO:0036459//thiol-dependent ubiquitinyl hydrolase activity	GO:0050727//regulation of inflammatory response;GO:0071108//protein K48-linked deubiquitination;GO:0071947//protein deubiquitination involved in ubiquitin-dependent protein catabolic process;GO:0016579//protein deubiquitination;GO:0006955//immune response;GO:0045088//regulation of innate immune response;GO:0043124//negative regulation of I-kappaB kinase/NF-kappaB signaling;GO:0070536//protein K63…	K11860//OTU domain-containing protein 7 [EC:3.4.19.12]	NP_001316836.1//OTU domain-containing protein 7A isoform 2 [Homo sapiens];NP_570971.1//OTU domain-containing protein 7A isoform 1 [Homo sapiens]	1//3;2//1
2898	4724	0.08	1.66	4.37504	7.87369e-30	Up	1.38491e-30	GRIK2	GO:0032839//dendrite cytoplasm;GO:0005622//intracellular;GO:0030054//cell junction;GO:0043195//terminal bouton;GO:0014069//postsynaptic density;GO:0043025//neuronal cell body;GO:0043204//perikaryon;GO:0005887//integral component of plasma membrane;GO:0032983//kainate selective glutamate receptor complex;GO:0016021//integral component of membrane;GO:0042734//presynaptic membrane;GO:0005886//plasma…	GO:0015276//ligand-gated ion channel activity;GO:0031625//ubiquitin protein ligase binding;GO:0042803//protein homodimerization activity;GO:0031624//ubiquitin conjugating enzyme binding;GO:0005234//extracellularly glutamate-gated ion channel activity;GO:0004970//ionotropic glutamate receptor activity;GO:0015277//kainate selective glutamate receptor activity;GO:0030165//PDZ domain binding	GO:0051402//neuron apoptotic process;GO:0050804//modulation of chemical synaptic transmission;GO:0019228//neuronal action potential;GO:0048172//regulation of short-term neuronal synaptic plasticity;GO:0051967//negative regulation of synaptic transmission, glutamatergic;GO:0006874//cellular calcium ion homeostasis;GO:0007215//glutamate receptor signaling pathway;GO:0006810//transport;GO:0043525//p…	K05202//glutamate receptor, ionotropic kainate 2	NP_001159719.1//glutamate receptor ionotropic, kainate 2 isoform 3 precursor [Homo sapiens];NP_068775.1//glutamate receptor ionotropic, kainate 2 isoform 1 precursor [Homo sapiens]	1//3;4;3//A2MP1
6359	1073	2.27	46.98	4.37128	1.8382e-174	Up	4.82972e-176	CCL15	GO:0005615//extracellular space;GO:0005623//cell	GO:0008201//heparin binding;GO:0005102//receptor binding;GO:0008009//chemokine activity;GO:0048020//CCR chemokine receptor binding;GO:0042056//chemoattractant activity	GO:0048247//lymphocyte chemotaxis;GO:0007186//G-protein coupled receptor signaling pathway;GO:0007165//signal transduction;GO:0030593//neutrophil chemotaxis;GO:0070098//chemokine-mediated signaling pathway;GO:0007267//cell-cell signaling;GO:0043547//positive regulation of GTPase activity;GO:0071356//cellular response to tumor necrosis factor;GO:0006954//inflammatory response;GO:0071346//cellular …	K05511//C-C motif chemokine 15/23	Q16663.2//RecName: Full=C-C motif chemokine 15; AltName: Full=Chemokine CC-2; Short=HCC-2; AltName: Full=Leukotactin-1; Short=LKN-1; AltName: Full=MIP-1 delta; AltName: Full=Macrophage inflammatory protein 5; Short=MIP-5; AltName: Full=Mrp-2b; AltName: Full=NCC-3; AltName: Full=Small-inducible cytokine A15; Contains: RecName: Full=CCL15(22-92); Contains: RecName: Full=CCL15(25-92); Contains: RecN…	5
57402	1075	0.69	14.28	4.37126	1.21536e-53	Up	1.27731e-54	S100A14	GO:0070062//extracellular exosome;GO:0016604//nuclear body;GO:0005829//cytosol;GO:0030054//cell junction;GO:0048471//perinuclear region of cytoplasm	GO:0005509//calcium ion binding;GO:0042379//chemokine receptor binding	GO:0071624//positive regulation of granulocyte chemotaxis;GO:0090026//positive regulation of monocyte chemotaxis;GO:0032496//response to lipopolysaccharide;GO:0042742//defense response to bacterium;GO:0055074//calcium ion homeostasis;GO:0034142//toll-like receptor 4 signaling pathway;GO:0006915//apoptotic process	NA	NP_065723.1//protein S100-A14 [Homo sapiens]	2//1
7512	3333	0.11	2.26	4.36075	3.24235e-28	Up	5.95148e-29	XPNPEP2	NA	NA	NA	K14208//Xaa-Pro aminopeptidase 2 [EC:3.4.11.9]	XP_002763295.2//PREDICTED: xaa-Pro aminopeptidase 2 [Callithrix jacchus]	5
81033	3492	0.07	1.43	4.35252	6.53412e-19	Up	1.60273e-19	KCNH6	GO:0005887//integral component of plasma membrane;GO:0016021//integral component of membrane;GO:0005886//plasma membrane	GO:0005249//voltage-gated potassium channel activity	GO:0086091//regulation of heart rate by cardiac conduction;GO:0042391//regulation of membrane potential	K04909//potassium voltage-gated channel Eag-related subfamily H member 6	XP_016880668.1//PREDICTED: potassium voltage-gated channel subfamily H member 6 isoform X5 [Homo sapiens];NP_110406.1//potassium voltage-gated channel subfamily H member 6 isoform 1 [Homo sapiens];NP_001265848.1//potassium voltage-gated channel subfamily H member 6 isoform 3 [Homo sapiens];NP_775115.1//potassium voltage-gated channel subfamily H member 6 isoform 2 [Homo sapiens]	1//3;3//A2MP1;2//1
23254	3897	0.1	2.04	4.3505	4.2373e-30	Up	7.39118e-31	KAZN	GO:0005856//cytoskeleton;GO:0005654//nucleoplasm;GO:0005829//cytosol;GO:0001533//cornified envelope;GO:0016607//nuclear speck;GO:0030057//desmosome	NA	GO:0070268//cornification	K10352//myosin heavy chain;K16628//collagen, type VII, alpha;K13911//basic salivary proline-rich protein 1/2;K22020//mucin-19;K19721//collagen, type V/XI/XXIV/XXVII, alpha;K19720//collagen, type III, alpha	BAA82978.1//KIAA1026 protein, partial [Homo sapiens];XP_018866943.1//PREDICTED: kazrin isoform X5 [Gorilla gorilla gorilla];NP_001018000.1//kazrin isoform B [Homo sapiens];XP_020137237.1//kazrin isoform X4 [Microcebus murinus];XP_007175004.1//PREDICTED: kazrin isoform X1 [Balaenoptera acutorostrata scammoni];XP_005245852.1//PREDICTED: kazrin isoform X3 [Homo sapiens]	3//A2MP1;2//1
2329	2321	0.03	0.61	4.34577	5.69393e-06	Up	2.52248e-06	FMO4	GO:0031090//organelle membrane;GO:0016021//integral component of membrane;GO:0005789//endoplasmic reticulum membrane	GO:0050661//NADP binding;GO:0004499//N,N-dimethylaniline monooxygenase activity;GO:0050660//flavin adenine dinucleotide binding;GO:0004497//monooxygenase activity	GO:0042737//drug catabolic process;GO:0055114//oxidation-reduction process	K00485//dimethylaniline monooxygenase (N-oxide forming) [EC:1.14.13.8]	NP_002013.1//dimethylaniline monooxygenase [N-oxide-forming] 4 [Homo sapiens]	2//1
6358	509	0.9	18.04	4.32513	5.07989e-29	Up	9.09264e-30	CCL14	GO:0005615//extracellular space;GO:0005623//cell	GO:0008009//chemokine activity;GO:0048020//CCR chemokine receptor binding	GO:0048247//lymphocyte chemotaxis;GO:0007186//G-protein coupled receptor signaling pathway;GO:0030593//neutrophil chemotaxis;GO:0070098//chemokine-mediated signaling pathway;GO:0043547//positive regulation of GTPase activity;GO:0071356//cellular response to tumor necrosis factor;GO:0006954//inflammatory response;GO:0071346//cellular response to interferon-gamma;GO:0071347//cellular response to in…	K21092//C-C motif chemokine 14	NP_116738.1//C-C motif chemokine 14 isoform 2 precursor [Homo sapiens];XP_008995292.2//PREDICTED: uncharacterized protein LOC103793165 [Callithrix jacchus]	4;3//A2MP1
6327	4922	0.01	0.2	4.32193	0.000396422	Up	0.000203636	SCN2B	GO:0001518//voltage-gated sodium channel complex	GO:0086006//voltage-gated sodium channel activity involved in cardiac muscle cell action potential;GO:0017080//sodium channel regulator activity;GO:0005248//voltage-gated sodium channel activity	GO:0007399//nervous system development;GO:0035725//sodium ion transmembrane transport;GO:0086012//membrane depolarization during cardiac muscle cell action potential;GO:0046684//response to pyrethroid;GO:0086091//regulation of heart rate by cardiac conduction;GO:0060371//regulation of atrial cardiac muscle cell membrane depolarization;GO:0086002//cardiac muscle cell action potential involved in c…	K04846//voltage-gated sodium channel type II beta	NP_004579.1//sodium channel subunit beta-2 precursor [Homo sapiens];XP_004415103.1//PREDICTED: sodium channel subunit beta-2 [Odobenus rosmarus divergens]	4
8038	8041	0.01	0.2	4.32193	3.49895e-08	Up	1.34621e-08	ADAM12	GO:0005654//nucleoplasm;GO:0005615//extracellular space;GO:0016021//integral component of membrane;GO:0005886//plasma membrane	GO:0046872//metal ion binding;GO:0008237//metallopeptidase activity;GO:0004222//metalloendopeptidase activity;GO:0017124//SH3 domain binding	GO:0007155//cell adhesion;GO:0030198//extracellular matrix organization;GO:0007229//integrin-mediated signaling pathway;GO:0007520//myoblast fusion	K06835//disintegrin and metalloproteinase domain-containing protein 12 [EC:3.4.24.-]	NP_001275903.1//disintegrin and metalloproteinase domain-containing protein 12 isoform 4 preproprotein [Homo sapiens];NP_001275902.1//disintegrin and metalloproteinase domain-containing protein 12 isoform 3 preproprotein [Homo sapiens];NP_001275904.1//disintegrin and metalloproteinase domain-containing protein 12 isoform 5 preproprotein [Homo sapiens];NP_067673.2//disintegrin and metalloproteinas…	4;1//3;5
59272	3519	0.01	0.02	1	0.589322	*	0.52158	ACE2	GO:0009986//cell surface;GO:0016021//integral component of membrane;GO:0005576//extracellular region;GO:0005886//plasma membrane;GO:0005737//cytoplasm	GO:0004180//carboxypeptidase activity;GO:0008241//peptidyl-dipeptidase activity;GO:0046872//metal ion binding;GO:0008237//metallopeptidase activity;GO:0001618//virus receptor activity	NA	K09708//angiotensin-converting enzyme 2 [EC:3.4.17.23]	BAB40370.1//ACE2 [Homo sapiens]	2//1
340485	2852	0.27	0.56	1.05247	0.050769	*	0.0332336	ACER2	NA	NA	NA	K01441//alkaline ceramidase [EC:3.5.1.23]	XP_012625217.1//alkaline ceramidase 2 [Microcebus murinus]	2//1
4217	5215	0.01	0.2	4.32193	2.40231e-05	Up	1.11597e-05	MAP3K5	NA	NA	NA	K04426//mitogen-activated protein kinase kinase kinase 5 [EC:2.7.11.25]	XP_016866362.1//PREDICTED: mitogen-activated protein kinase kinase kinase 5 isoform X4 [Homo sapiens]	3//A2MP1
55331	7389	12.46	13.26	0.0897767	0.122025	*	0.0860086	ACER3	GO:0030173//integral component of Golgi membrane;GO:0030176//integral component of endoplasmic reticulum membrane;GO:0016021//integral component of membrane;GO:0005789//endoplasmic reticulum membrane	GO:0016811//hydrolase activity, acting on carbon-nitrogen (but not peptide) bonds, in linear amides;GO:0070774//phytoceramidase activity	GO:0046512//sphingosine biosynthetic process;GO:0030148//sphingolipid biosynthetic process;GO:0071602//phytosphingosine biosynthetic process;GO:0008284//positive regulation of cell proliferation;GO:0006672//ceramide metabolic process	K04711//dihydroceramidase [EC:3.5.1.-]	NP_001287882.1//alkaline ceramidase 3 isoform b [Homo sapiens];NP_060837.3//alkaline ceramidase 3 isoform a [Homo sapiens]	6;1//3
22985	3241	54.8	47.11	-0.218143	1.23094e-12	*	3.83612e-13	ACIN1	GO:0005634//nucleus;GO:0005654//nucleoplasm;GO:0005730//nucleolus;GO:0005829//cytosol;GO:0016607//nuclear speck;GO:0061574//ASAP complex;GO:0005886//plasma membrane	GO:0003723//RNA binding;GO:0019899//enzyme binding;GO:0003676//nucleic acid binding;GO:0016887//ATPase activity	GO:0006397//mRNA processing;GO:0030218//erythrocyte differentiation;GO:0043065//positive regulation of apoptotic process;GO:0030263//apoptotic chromosome condensation;GO:0097194//execution phase of apoptosis;GO:0045657//positive regulation of monocyte differentiation;GO:0048025//negative regulation of mRNA splicing, via spliceosome;GO:0008380//RNA splicing	K12875//apoptotic chromatin condensation inducer in the nucleus	NP_001158287.1//apoptotic chromatin condensation inducer in the nucleus isoform 3 [Homo sapiens];NP_001158288.1//apoptotic chromatin condensation inducer in the nucleus isoform 4 [Homo sapiens];NP_055792.1//apoptotic chromatin condensation inducer in the nucleus isoform 1 [Homo sapiens];XP_021591260.1//LOW QUALITY PROTEIN: apoptotic chromatin condensation inducer in the nucleus [Ictidomys tridece…	1//3;3//A2MP1
1238	2978	0.11	0.31	1.49476	0.0518368	*	0.033983	ACKR2	GO:0043231//intracellular membrane-bounded organelle;GO:0005654//nucleoplasm;GO:0031965//nuclear membrane;GO:0005884//actin filament;GO:0005887//integral component of plasma membrane;GO:0005829//cytosol;GO:0055037//recycling endosome;GO:0005769//early endosome;GO:0005886//plasma membrane	GO:0005044//scavenger receptor activity;GO:0016493//C-C chemokine receptor activity;GO:0019957//C-C chemokine binding;GO:0004950//chemokine receptor activity	GO:0007186//G-protein coupled receptor signaling pathway;GO:0007275//multicellular organism development;GO:0006955//immune response;GO:0006935//chemotaxis;GO:0006954//inflammatory response	K04187//chemokine binding protein 2	XP_002813926.1//PREDICTED: atypical chemokine receptor 2 [Pongo abelii]	4
57007	2114	0.03	0.12	2	0.307249	*	0.239416	ACKR3	GO:0016021//integral component of membrane	GO:0019956//chemokine binding;GO:0015026//coreceptor activity;GO:0004930//G-protein coupled receptor activity	GO:0001525//angiogenesis;GO:0006935//chemotaxis;GO:0001570//vasculogenesis	K04304//C-X-C chemokine receptor type 7	AAB94130.1//G protein coupled receptor [Homo sapiens]	2//1
388553	2754	0.02	0.4	4.32193	0.000119563	Up	5.86836e-05	BHMG1	GO:0005634//nucleus	GO:0003677//DNA binding;GO:0046983//protein dimerization activity	GO:0006355//regulation of transcription, DNA-templated;GO:0006351//transcription, DNA-templated	K08871//bromodomain-containing protein 2;K14562//Treacher Collins syndrome protein	XP_011525873.1//PREDICTED: basic helix-loop-helix and HMG box domain-containing protein 1 isoform X1 [Homo sapiens]	1//3
100506243	702	0.2	3.98	4.3147	7.39586e-10	Up	2.62602e-10	KRBOX1	GO:0005622//intracellular	GO:0003676//nucleic acid binding	GO:0006355//regulation of transcription, DNA-templated	K09228//KRAB domain-containing zinc finger protein	NP_001192201.1//KRAB domain-containing protein 1 [Homo sapiens]	1//3
8353	462	0.17	3.37	4.30914	1.93823e-05	Up	8.92964e-06	HIST1H3E	NA	NA	NA	K11253//histone H3;K11254//histone H4	XP_014707113.1//PREDICTED: LOW QUALITY PROTEIN: uncharacterized protein LOC106837883 [Equus asinus]	2//1
93517	2792	0.18	3.53	4.2936	3.55573e-36	Up	5.31564e-37	SDR42E1	GO:0016021//integral component of membrane	GO:0003854//3-beta-hydroxy-delta5-steroid dehydrogenase activity	GO:0006694//steroid biosynthetic process	K07748//sterol-4alpha-carboxylate 3-dehydrogenase (decarboxylating) [EC:1.1.1.170]	XP_011521773.1//PREDICTED: short-chain dehydrogenase/reductase family 42E member 1 isoform X2 [Homo sapiens];NP_660151.2//short-chain dehydrogenase/reductase family 42E member 1 [Homo sapiens]	2//1
8339	445	0.18	3.53	4.2936	1.93747e-05	Up	8.92964e-06	HIST1H2BG	GO:0005634//nucleus;GO:0000786//nucleosome	GO:0003677//DNA binding;GO:0046982//protein heterodimerization activity	NA	K11252//histone H2B	XP_003502246.1//PREDICTED: histone H2B type 1 isoform X1 [Cricetulus griseus]	3//A2MP1
166647	4580	8.66	168.97	4.28626	0	Up	0	ADGRA3	GO:0009897//external side of plasma membrane;GO:0016021//integral component of membrane	GO:0004930//G-protein coupled receptor activity	GO:0007186//G-protein coupled receptor signaling pathway;GO:0007166//cell surface receptor signaling pathway	K08462//G protein-coupled receptor 125	XP_005248194.1//PREDICTED: adhesion G protein-coupled receptor A3 isoform X3 [Homo sapiens];NP_660333.2//adhesion G protein-coupled receptor A3 precursor [Homo sapiens]	3//A2MP1
388115	5344	0.16	3.07	4.26209	4.60889e-60	Up	4.29438e-61	CCDC9B	NA	GO:0003723//RNA binding	NA	K19475//WAS/WASL-interacting protein;K06236//collagen, type I, alpha;K17985//activating molecule in BECN1-regulated autophagy protein 1	NP_997263.2//uncharacterized protein C15orf52 [Homo sapiens]	2//1
3026	3069	0.79	15.13	4.25942	7.9832e-168	Up	2.22376e-169	HABP2	GO:0005615//extracellular space;GO:0005576//extracellular region	GO:0004252//serine-type endopeptidase activity;GO:0005509//calcium ion binding;GO:0005539//glycosaminoglycan binding	GO:0007155//cell adhesion	K08648//hyaluronan binding protein 2 [EC:3.4.21.-]	NP_004123.1//hyaluronan-binding protein 2 isoform 1 preproprotein [Homo sapiens]	4;2//1
203111	1540	0.68	13.01	4.25794	1.91734e-70	Up	1.50779e-71	ERICH5	NA	NA	NA	K11291//nuclear autoantigenic sperm protein;K19607//X-linked retinitis pigmentosa GTPase regulator	NP_001164277.1//glutamate-rich protein 5 isoform 2 [Homo sapiens];NP_775820.2//glutamate-rich protein 5 isoform 1 [Homo sapiens]	1//3;2//1
51554	2508	0.18	0.27	0.584963	0.490024	*	0.410628	ACKR4	GO:0005887//integral component of plasma membrane;GO:0016021//integral component of membrane;GO:0055037//recycling endosome;GO:0005886//plasma membrane;GO:0005769//early endosome	GO:0005044//scavenger receptor activity;GO:0019956//chemokine binding;GO:0004950//chemokine receptor activity	GO:0007186//G-protein coupled receptor signaling pathway;GO:0006955//immune response;GO:0006935//chemotaxis	K04186//C-C chemokine receptor-like 1	NP_057641.1//atypical chemokine receptor 4 [Homo sapiens]	3//A2MP1;2//1
1271	1946	0.03	0.57	4.24793	0.000119623	Up	5.86836e-05	CNTFR	GO:0016324//apical plasma membrane;GO:0019898//extrinsic component of membrane;GO:0097059//CNTFR-CLCF1 complex;GO:0005886//plasma membrane;GO:0031225//anchored component of membrane;GO:0070110//ciliary neurotrophic factor receptor complex	GO:0004897//ciliary neurotrophic factor receptor activity;GO:0019955//cytokine binding;GO:0005102//receptor binding	GO:0007399//nervous system development;GO:0007165//signal transduction;GO:0070120//ciliary neurotrophic factor-mediated signaling pathway;GO:0001967//suckling behavior;GO:0043524//negative regulation of neuron apoptotic process;GO:0007548//sex differentiation;GO:0060538//skeletal muscle organ development;GO:0003360//brainstem development;GO:0008284//positive regulation of cell proliferation	K05059//ciliary neurotrophic factor receptor	ELK34274.1//Ciliary neurotrophic factor receptor subunit alpha [Myotis davidii]	1//3;4;2//1
285195	3647	0.02	0.38	4.24793	5.6955e-06	Up	2.52248e-06	SLC9A9	GO:0031902//late endosome membrane;GO:0016021//integral component of membrane;GO:0055037//recycling endosome;GO:0005886//plasma membrane	GO:0015386//potassium:proton antiporter activity;GO:0015385//sodium:proton antiporter activity	GO:0098719//sodium ion import across plasma membrane;GO:0006885//regulation of pH;GO:0051453//regulation of intracellular pH;GO:0071805//potassium ion transmembrane transport;GO:0006811//ion transport	K14725//solute carrier family 9 (sodium/hydrogen exchanger), member 9	NP_775924.1//sodium/hydrogen exchanger 9 [Homo sapiens]	3//A2MP1
47	4386	53.4	44.88	-0.250767	1.92458e-12	*	6.03406e-13	ACLY	GO:0016020//membrane;GO:0070062//extracellular exosome;GO:0005654//nucleoplasm;GO:0005737//cytoplasm;GO:0035578//azurophil granule lumen;GO:0005829//cytosol;GO:0005576//extracellular region;GO:1904813//ficolin-1-rich granule lumen;GO:0009346//citrate lyase complex;GO:0005886//plasma membrane	GO:0003878//ATP citrate synthase activity;GO:0046872//metal ion binding;GO:0005524//ATP binding;GO:0048037//cofactor binding	GO:0006101//citrate metabolic process;GO:0006085//acetyl-CoA biosynthetic process;GO:0046949//fatty-acyl-CoA biosynthetic process;GO:0015936//coenzyme A metabolic process;GO:0006695//cholesterol biosynthetic process;GO:0031325//positive regulation of cellular metabolic process;GO:0006107//oxaloacetate metabolic process;GO:0043312//neutrophil degranulation;GO:0006633//fatty acid biosynthetic proce…	K01648//ATP citrate (pro-S)-lyase [EC:2.3.3.8]	NP_001290204.1//ATP-citrate synthase isoform 4 [Homo sapiens];NP_001290203.1//ATP-citrate synthase isoform 3 [Homo sapiens];XP_018882644.1//PREDICTED: ATP-citrate synthase isoform X2 [Gorilla gorilla gorilla];XP_018882643.1//PREDICTED: ATP-citrate synthase isoform X1 [Gorilla gorilla gorilla]	1//3;2//1
48	3561	41.41	22.05	-0.909201	1.0184e-75	*	7.39554e-77	ACO1	GO:0005737//cytoplasm	GO:0003994//aconitate hydratase activity;GO:0051539//4 iron, 4 sulfur cluster binding	GO:0006879//cellular iron ion homeostasis;GO:0008152//metabolic process;GO:0010040//response to iron(II) ion	K01681//aconitate hydratase [EC:4.2.1.3]	XP_007967222.1//PREDICTED: cytoplasmic aconitate hydratase [Chlorocebus sabaeus]	1//3;2//1
50	2744	49.68	54	0.120294	0.00824461	*	0.00485992	ACO2	GO:0005759//mitochondrial matrix;GO:0043209//myelin sheath;GO:0005739//mitochondrion	GO:0003994//aconitate hydratase activity;GO:0046872//metal ion binding;GO:0005506//iron ion binding;GO:0051539//4 iron, 4 sulfur cluster binding;GO:0051538//3 iron, 4 sulfur cluster binding	GO:0006099//tricarboxylic acid cycle;GO:0035900//response to isolation stress;GO:0006101//citrate metabolic process;GO:0001889//liver development;GO:0006102//isocitrate metabolic process;GO:0006091//generation of precursor metabolites and energy	K01681//aconitate hydratase [EC:4.2.1.3]	NP_001089.1//aconitate hydratase, mitochondrial precursor [Homo sapiens]	2//1
9381	4771	0.01	0.19	4.24793	0.000718492	Up	0.000377818	OTOF	GO:0016323//basolateral plasma membrane;GO:0030672//synaptic vesicle membrane;GO:0005829//cytosol;GO:0098793//presynapse;GO:0016021//integral component of membrane;GO:0030054//cell junction;GO:0005789//endoplasmic reticulum membrane	GO:0005509//calcium ion binding	GO:0016079//synaptic vesicle exocytosis;GO:0061025//membrane fusion;GO:0007605//sensory perception of sound	K19949//otoferlin	NP_919224.1//otoferlin isoform a [Homo sapiens];XP_016860827.1//PREDICTED: otoferlin isoform X1 [Homo sapiens];NP_919303.1//otoferlin isoform c [Homo sapiens];NP_001274418.1//otoferlin isoform e [Homo sapiens];XP_016803687.1//PREDICTED: otoferlin isoform X4 [Pan troglodytes]	1//3;3//A2MP1;2//1
29944	3751	0.03	0.57	4.24793	2.89546e-08	Up	1.10891e-08	PNMA3	GO:0005730//nucleolus	GO:0008270//zinc ion binding;GO:0003676//nucleic acid binding	GO:0043065//positive regulation of apoptotic process	K17561//coiled-coil domain-containing protein 8;K02183//calmodulin;K12015//tripartite motif-containing protein 39 [EC:2.3.2.27]	NP_001269464.1//paraneoplastic antigen Ma3 isoform 2 [Homo sapiens];NP_037496.4//paraneoplastic antigen Ma3 isoform 1 [Homo sapiens]	1//3;5
641371	1603	19.55	35.81	0.873194	2.0522e-27	*	3.85052e-28	ACOT1	NA	NA	NA	K01068//acyl-coenzyme A thioesterase 1/2/4 [EC:3.1.2.2]	XP_012596914.2//acyl-coenzyme A thioesterase 1 isoform X2 [Microcebus murinus]	1//3
26027	3181	3.1	2.2	-0.494765	0.00884552	*	0.00522812	ACOT11	GO:0070062//extracellular exosome;GO:0005829//cytosol;GO:0005737//cytoplasm	GO:0008289//lipid binding;GO:0047617//acyl-CoA hydrolase activity;GO:0016787//hydrolase activity;GO:0052689//carboxylic ester hydrolase activity	GO:0009409//response to cold;GO:0006631//fatty acid metabolic process;GO:0035556//intracellular signal transduction;GO:0006637//acyl-CoA metabolic process;GO:0009266//response to temperature stimulus	K12417//acyl-CoA thioesteraes 11 [EC:3.1.2.-]	NP_056362.1//acyl-coenzyme A thioesterase 11 isoform 1 [Homo sapiens];NP_671517.1//acyl-coenzyme A thioesterase 11 isoform 2 [Homo sapiens];XP_007976833.1//PREDICTED: acyl-coenzyme A thioesterase 11 isoform X1 [Chlorocebus sabaeus]	3//A2MP1
134526	1989	0.13	0.66	2.34395	0.00144986	*	0.000785336	ACOT12	GO:0005829//cytosol	GO:0008289//lipid binding;GO:0047617//acyl-CoA hydrolase activity;GO:0005524//ATP binding;GO:0052689//carboxylic ester hydrolase activity;GO:0003986//acetyl-CoA hydrolase activity	GO:0006090//pyruvate metabolic process;GO:0006631//fatty acid metabolic process;GO:0006084//acetyl-CoA metabolic process;GO:0006637//acyl-CoA metabolic process	K01067//acetyl-CoA hydrolase [EC:3.1.2.1]	NP_570123.1//acyl-coenzyme A thioesterase 12 [Homo sapiens]	2//1
3115	4055	0.11	2.08	4.24101	2.95145e-31	Up	4.98132e-32	HLA-DPB1	GO:0030658//transport vesicle membrane;GO:0016020//membrane;GO:0005765//lysosomal membrane;GO:0010008//endosome membrane;GO:0042613//MHC class II protein complex;GO:0030666//endocytic vesicle membrane;GO:0000139//Golgi membrane;GO:0030669//clathrin-coated endocytic vesicle membrane;GO:0032588//trans-Golgi network membrane;GO:0009986//cell surface;GO:0071556//integral component of lumenal side of …	GO:0042605//peptide antigen binding	GO:0060333//interferon-gamma-mediated signaling pathway;GO:0050852//T cell receptor signaling pathway;GO:0002504//antigen processing and presentation of peptide or polysaccharide antigen via MHC class II;GO:0042102//positive regulation of T cell proliferation;GO:0031295//T cell costimulation;GO:0050870//positive regulation of T cell activation;GO:0019886//antigen processing and presentation of ex…	K06752//major histocompatibility complex, class II	BAD92215.1//HLA class II histocompatibility antigen, DP beta chain precursor variant, partial [Homo sapiens]	5
10769	2850	0.04	0.75	4.22882	2.895e-08	Up	1.10891e-08	PLK2	GO:0030425//dendrite;GO:0005814//centriole;GO:0005829//cytosol;GO:0000785//chromatin;GO:0005622//intracellular;GO:0005813//centrosome;GO:0005737//cytoplasm	GO:0004674//protein serine/threonine kinase activity;GO:0005524//ATP binding;GO:0004871//signal transducer activity;GO:0043008//ATP-dependent protein binding;GO:0032403//protein complex binding	GO:0032436//positive regulation of proteasomal ubiquitin-dependent protein catabolic process;GO:0032092//positive regulation of protein binding;GO:0060292//long term synaptic depression;GO:0060291//long-term synaptic potentiation;GO:0046599//regulation of centriole replication;GO:0006468//protein phosphorylation;GO:0043066//negative regulation of apoptotic process;GO:0010508//positive regulation …	K08861//polo-like kinase 2 [EC:2.7.11.21]	NP_006613.2//serine/threonine-protein kinase PLK2 isoform 1 [Homo sapiens];NP_001239155.1//serine/threonine-protein kinase PLK2 isoform 2 [Homo sapiens]	1//3;3//A2MP1
1364	1859	0.07	1.31	4.22607	2.52749e-09	Up	9.1864e-10	CLDN4	GO:0016327//apicolateral plasma membrane;GO:0016324//apical plasma membrane;GO:0009925//basal plasma membrane;GO:0005887//integral component of plasma membrane;GO:0005923//bicellular tight junction;GO:0016021//integral component of membrane;GO:0016328//lateral plasma membrane;GO:0005886//plasma membrane	GO:0042802//identical protein binding;GO:0004888//transmembrane signaling receptor activity;GO:0005198//structural molecule activity	GO:0007623//circadian rhythm;GO:0007565//female pregnancy;GO:0016338//calcium-independent cell-cell adhesion via plasma membrane cell-adhesion molecules;GO:0061436//establishment of skin barrier;GO:0032570//response to progesterone	K06087//claudin	NP_001296.1//claudin-4 [Homo sapiens]	4
56667	2899	2.51	46.88	4.22321	0	Up	0	MUC13	GO:0070062//extracellular exosome;GO:0005615//extracellular space;GO:0016324//apical plasma membrane;GO:0005829//cytosol;GO:0016021//integral component of membrane;GO:0005886//plasma membrane;GO:0005796//Golgi lumen	GO:0042803//protein homodimerization activity	GO:0002223//stimulatory C-type lectin receptor signaling pathway;GO:0016266//O-glycan processing;GO:0030277//maintenance of gastrointestinal epithelium	K17298//mucin-13	NP_149038.3//mucin-13 precursor [Homo sapiens]	3//A2MP1
54361	3905	0.03	0.56	4.22239	1.57756e-08	Up	5.96022e-09	WNT4	GO:0005578//proteinaceous extracellular matrix	GO:0005102//receptor binding	GO:0007275//multicellular organism development;GO:0016055//Wnt signaling pathway	K00408//wingless-type MMTV integration site family, member 4	XP_524597.4//PREDICTED: protein Wnt-4 [Pan troglodytes]	4
2166	2105	0.03	0.56	4.22239	6.53939e-05	Up	3.13924e-05	FAAH	GO:0005856//cytoskeleton;GO:0031090//organelle membrane;GO:0016021//integral component of membrane;GO:0005789//endoplasmic reticulum membrane	GO:0103073//anandamide amidohydrolase activity;GO:0017064//fatty acid amide hydrolase activity;GO:0047372//acylglycerol lipase activity;GO:0102077//oleamide hydrolase activity;GO:0004040//amidase activity	GO:0019369//arachidonic acid metabolic process;GO:0009062//fatty acid catabolic process	K15528//fatty acid amide hydrolase [EC:3.5.1.99]	NP_001432.2//fatty-acid amide hydrolase 1 [Homo sapiens]	2//1
54935	734	1.68	31.28	4.21871	4.2398e-75	Up	3.11242e-76	DUSP23	GO:0070062//extracellular exosome;GO:0005634//nucleus;GO:0005654//nucleoplasm;GO:0005829//cytosol;GO:0005737//cytoplasm	GO:0008138//protein tyrosine/serine/threonine phosphatase activity;GO:0004725//protein tyrosine phosphatase activity;GO:0004722//protein serine/threonine phosphatase activity;GO:0016791//phosphatase activity	GO:0016311//dephosphorylation	K14165//atypical dual specificity phosphatase [EC:3.1.3.16 3.1.3.48]	NP_060293.2//dual specificity protein phosphatase 23 [Homo sapiens]	1//3;4
64866	6027	0.02	0.37	4.20945	8.59848e-09	Up	3.19946e-09	CDCP1	GO:0016021//integral component of membrane;GO:0005576//extracellular region;GO:0005886//plasma membrane	NA	NA	K06732//CUB domain-containing protein 1	NP_835488.1//CUB domain-containing protein 1 isoform 2 precursor [Homo sapiens];NP_073753.3//CUB domain-containing protein 1 isoform 1 precursor [Homo sapiens]	4;2//1
2051	3608	0.02	0.37	4.20945	1.0511e-05	Up	4.74982e-06	EPHB6	GO:0009986//cell surface;GO:0005887//integral component of plasma membrane;GO:0005829//cytosol;GO:0005576//extracellular region;GO:0005886//plasma membrane	GO:0005524//ATP binding;GO:0004872//receptor activity;GO:0005003//ephrin receptor activity	GO:0001806//type IV hypersensitivity;GO:2000525//positive regulation of T cell costimulation;GO:0050663//cytokine secretion;GO:0050798//activated T cell proliferation;GO:0048013//ephrin receptor signaling pathway;GO:0032092//positive regulation of protein binding	K05114//Eph receptor B6 [EC:2.7.10.1]	NP_004436.4//ephrin type-B receptor 6 isoform a precursor [Homo sapiens];BAA21560.1//Eph-family protein [Homo sapiens];O15197.4//RecName: Full=Ephrin type-B receptor 6; AltName: Full=HEP; AltName: Full=Tyrosine-protein kinase-defective receptor EPH-6; Flags: Precursor	2//1;5
23779	1655	0.17	3.14	4.20716	3.52685e-19	Up	8.56938e-20	ARHGAP8	GO:0005829//cytosol;GO:0005737//cytoplasm	GO:0005096//GTPase activator activity	GO:0007165//signal transduction;GO:0070374//positive regulation of ERK1 and ERK2 cascade;GO:0051056//regulation of small GTPase mediated signal transduction	K20633//Rho GTPase-activating protein 8	NP_001017526.1//rho GTPase-activating protein 8 isoform 1 [Homo sapiens];NP_851851.3//PRR5-ARHGAP8 fusion protein [Homo sapiens];AAH59382.1//ARHGAP8 protein, partial [Homo sapiens]	1//3;2//1
10216	4648	0.03	0.55	4.1964	3.99753e-10	Up	1.40188e-10	PRG4	GO:0031012//extracellular matrix	GO:0005044//scavenger receptor activity;GO:0030247//polysaccharide binding	GO:0008283//cell proliferation;GO:0006955//immune response	K10955//mucin-2	NP_001121181.2//proteoglycan 4 isoform C preproprotein [Homo sapiens];NP_005798.3//proteoglycan 4 isoform A preproprotein [Homo sapiens];NP_001121182.2//proteoglycan 4 isoform D preproprotein [Homo sapiens];NP_001290161.1//proteoglycan 4 isoform E preproprotein [Homo sapiens];NP_001121180.2//proteoglycan 4 isoform B preproprotein [Homo sapiens]	1//3;4;2//1
4879	708	0.1	1.83	4.19377	6.53607e-05	Up	3.13924e-05	NPPB	GO:0005634//nucleus;GO:0005615//extracellular space;GO:0043234//protein complex;GO:0005576//extracellular region;GO:0048471//perinuclear region of cytoplasm	GO:0051428//peptide hormone receptor binding;GO:0051427//hormone receptor binding;GO:0005102//receptor binding;GO:0008613//diuretic hormone activity;GO:0005179//hormone activity	GO:0008217//regulation of blood pressure;GO:0061844//antimicrobial humoral immune response mediated by antimicrobial peptide;GO:0014070//response to organic cyclic compound;GO:0007589//body fluid secretion;GO:0071260//cellular response to mechanical stimulus;GO:0050880//regulation of blood vessel size;GO:0032496//response to lipopolysaccharide;GO:0007166//cell surface receptor signaling pathway;G…	K12335//natriuretic peptide B	EAW71719.1//natriuretic peptide precursor B, isoform CRA_b, partial [Homo sapiens]	2//1
3248	3003	0.07	1.28	4.19265	8.66472e-15	Up	2.46946e-15	HPGD	GO:0070062//extracellular exosome;GO:0016323//basolateral plasma membrane;GO:0005654//nucleoplasm;GO:0005829//cytosol	GO:0004957//prostaglandin E receptor activity;GO:0070403//NAD+ binding;GO:0051287//NAD binding;GO:0003824//catalytic activity;GO:0016404//15-hydroxyprostaglandin dehydrogenase (NAD+) activity;GO:0042803//protein homodimerization activity;GO:0016491//oxidoreductase activity	GO:0007565//female pregnancy;GO:0097070//ductus arteriosus closure;GO:0045786//negative regulation of cell cycle;GO:0001822//kidney development;GO:0032496//response to lipopolysaccharide;GO:0030728//ovulation;GO:0045471//response to ethanol;GO:1904707//positive regulation of vascular smooth muscle cell proliferation;GO:0007179//transforming growth factor beta receptor signaling pathway;GO:0043065…	K00069//15-hydroxyprostaglandin dehydrogenase (NAD) [EC:1.1.1.141]	XP_020927633.1//15-hydroxyprostaglandin dehydrogenase [NAD(+)] isoform X1 [Sus scrofa];NP_001125858.1//15-hydroxyprostaglandin dehydrogenase [NAD(+)] [Pongo abelii];XP_011814982.1//PREDICTED: 15-hydroxyprostaglandin dehydrogenase [NAD(+)] isoform X1 [Colobus angolensis palliatus];NP_001243234.1//15-hydroxyprostaglandin dehydrogenase [NAD(+)] isoform 4 [Homo sapiens];NP_000851.2//15-hydroxyprostag…	1//3;2//1;5
7164	2206	0.06	1.09	4.18322	2.52707e-09	Up	9.1864e-10	TPD52L1	GO:0005737//cytoplasm;GO:0048471//perinuclear region of cytoplasm	GO:0042802//identical protein binding;GO:0046982//protein heterodimerization activity;GO:0042803//protein homodimerization activity	GO:0046330//positive regulation of JNK cascade;GO:2001235//positive regulation of apoptotic signaling pathway;GO:0043406//positive regulation of MAP kinase activity;GO:0000086//G2/M transition of mitotic cell cycle	K02927//large subunit ribosomal protein L40e;K15696//RING finger protein 113B;K17985//activating molecule in BECN1-regulated autophagy protein 1;K04006//decay accelerating factor;K04460//serine/threonine-protein phosphatase 5 [EC:3.1.3.16]	XP_006512767.1//PREDICTED: tumor protein D53 isoform X3 [Mus musculus];XP_017388857.1//PREDICTED: tumor protein D53 isoform X18 [Cebus capucinus imitator];NP_003278.1//tumor protein D53 isoform 1 [Homo sapiens];NP_001305832.1//tumor protein D53 isoform 7 [Homo sapiens];AAC98475.1//tumor protein D53, partial [Homo sapiens];XP_017388843.1//PREDICTED: tumor protein D53 isoform X6 [Cebus capucinus im…	1//3;3//A2MP1;2//1
27293	1888	1.51	27.32	4.17734	3.36131e-179	Up	8.54536e-181	SMPDL3B	GO:0070062//extracellular exosome;GO:0005615//extracellular space;GO:0005886//plasma membrane;GO:0031225//anchored component of membrane	GO:0046872//metal ion binding;GO:0008081//phosphoric diester hydrolase activity;GO:0004767//sphingomyelin phosphodiesterase activity;GO:0016798//hydrolase activity, acting on glycosyl bonds	GO:0006685//sphingomyelin catabolic process;GO:0046466//membrane lipid catabolic process;GO:0034122//negative regulation of toll-like receptor signaling pathway;GO:0050728//negative regulation of inflammatory response;GO:0045087//innate immune response;GO:0006954//inflammatory response	K01128//sphingomyelin phosphodiesterase acid-like 3 [EC:3.1.4.-]	NP_001009568.1//acid sphingomyelinase-like phosphodiesterase 3b isoform 2 precursor [Homo sapiens];NP_055289.2//acid sphingomyelinase-like phosphodiesterase 3b isoform 1 precursor [Homo sapiens]	1//3;3//A2MP1;2//1
57458	5893	0.03	0.54	4.16993	3.96068e-12	Up	1.26153e-12	TMCC3	GO:0016021//integral component of membrane	NA	NA	K16288//receptor-interacting serine/threonine-protein kinase 5 [EC:2.7.11.1]	XP_011742971.1//PREDICTED: transmembrane and coiled-coil domains protein 3 isoform X1 [Macaca nemestrina];NP_065749.2//transmembrane and coiled-coil domain protein 3 isoform 1 [Homo sapiens]	1//3;3//A2MP1
10965	1794	30.33	52.64	0.795414	2.76245e-38	*	3.96508e-39	ACOT2	GO:0005759//mitochondrial matrix;GO:0070062//extracellular exosome;GO:0005739//mitochondrion	GO:0047617//acyl-CoA hydrolase activity;GO:0102991//myristoyl-CoA hydrolase activity;GO:0016790//thiolester hydrolase activity;GO:0052689//carboxylic ester hydrolase activity;GO:0016290//palmitoyl-CoA hydrolase activity;GO:0005102//receptor binding	GO:0000038//very long-chain fatty acid metabolic process;GO:0001676//long-chain fatty acid metabolic process;GO:0006637//acyl-CoA metabolic process	K01068//acyl-coenzyme A thioesterase 1/2/4 [EC:3.1.2.2]	XP_014999556.1//PREDICTED: acyl-coenzyme A thioesterase 2, mitochondrial isoform X1 [Macaca mulatta];XP_006720070.1//PREDICTED: acyl-coenzyme A thioesterase 2, mitochondrial isoform X2 [Homo sapiens]	5
122970	1703	0.46	0.15	-1.61667	0.0598717	*	0.0397858	ACOT4	GO:0005777//peroxisome	GO:0047617//acyl-CoA hydrolase activity;GO:0005102//receptor binding;GO:0004778//succinyl-CoA hydrolase activity	GO:0032789//unsaturated monocarboxylic acid metabolic process;GO:0000038//very long-chain fatty acid metabolic process;GO:0006104//succinyl-CoA metabolic process;GO:0043649//dicarboxylic acid catabolic process;GO:0046459//short-chain fatty acid metabolic process;GO:0032788//saturated monocarboxylic acid metabolic process;GO:0001676//long-chain fatty acid metabolic process	K01068//acyl-coenzyme A thioesterase 1/2/4 [EC:3.1.2.2]	XP_002824968.1//PREDICTED: acyl-coenzyme A thioesterase 4 [Pongo abelii]	3//A2MP1
641372	1004	0.14	0.06	-1.22239	0.645749	*	0.593318	ACOT6	NA	NA	NA	K11993//acyl-CoA thioesterase 6 [EC:3.1.2.-]	XP_011535378.1//PREDICTED: putative acyl-coenzyme A thioesterase 6 isoform X1 [Homo sapiens]	1//3
11332	1589	66.78	51.57	-0.372884	7.37508e-09	*	2.7402e-09	ACOT7	GO:0070062//extracellular exosome;GO:0005654//nucleoplasm;GO:0005829//cytosol;GO:0005739//mitochondrion	GO:0102991//myristoyl-CoA hydrolase activity;GO:0052689//carboxylic ester hydrolase activity;GO:0000062//fatty-acyl-CoA binding;GO:0042803//protein homodimerization activity;GO:0036042//long-chain fatty acyl-CoA binding;GO:0047617//acyl-CoA hydrolase activity;GO:0016787//hydrolase activity;GO:0016290//palmitoyl-CoA hydrolase activity	GO:1900535//palmitic acid biosynthetic process;GO:0051792//medium-chain fatty acid biosynthetic process;GO:0006631//fatty acid metabolic process;GO:0036114//medium-chain fatty-acyl-CoA catabolic process;GO:0036116//long-chain fatty-acyl-CoA catabolic process;GO:0006637//acyl-CoA metabolic process;GO:0015937//coenzyme A biosynthetic process	K17360//acyl-coenzyme A thioesterase 7 [EC:3.1.2.2]	NP_001306276.1//acyl-CoA thioesterase 7 [Macaca fascicularis];NP_863654.1//cytosolic acyl coenzyme A thioester hydrolase isoform hBACHb [Homo sapiens];XP_007978971.1//PREDICTED: cytosolic acyl coenzyme A thioester hydrolase isoform X6 [Chlorocebus sabaeus]	3//A2MP1;2//1
10005	1188	13.21	18.58	0.49212	9.21377e-05	*	4.47856e-05	ACOT8	GO:0005782//peroxisomal matrix;GO:0005739//mitochondrion	GO:0033882//choloyl-CoA hydrolase activity;GO:0047617//acyl-CoA hydrolase activity;GO:0016289//CoA hydrolase activity;GO:0052815//medium-chain acyl-CoA hydrolase activity;GO:0052689//carboxylic ester hydrolase activity;GO:0016290//palmitoyl-CoA hydrolase activity;GO:0005102//receptor binding;GO:0003986//acetyl-CoA hydrolase activity	GO:0045225//negative regulation of CD4 biosynthetic process;GO:0033540//fatty acid beta-oxidation using acyl-CoA oxidase;GO:0043649//dicarboxylic acid catabolic process;GO:0016032//viral process;GO:0036109//alpha-linolenic acid metabolic process;GO:0009062//fatty acid catabolic process;GO:0006637//acyl-CoA metabolic process;GO:0006699//bile acid biosynthetic process;GO:0016559//peroxisome fission	K11992//acyl-CoA thioesterase 8 [EC:3.1.2.27]	NP_005460.2//acyl-coenzyme A thioesterase 8 [Homo sapiens]	3//A2MP1
23597	2026	74.25	78.56	0.0814039	0.0293365	*	0.018565	ACOT9	GO:0005759//mitochondrial matrix;GO:0005739//mitochondrion	GO:0047617//acyl-CoA hydrolase activity;GO:0016787//hydrolase activity;GO:0052689//carboxylic ester hydrolase activity;GO:0003986//acetyl-CoA hydrolase activity	GO:0006637//acyl-CoA metabolic process	K17361//acyl-coenzyme A thioesterase 9 [EC:3.1.2.-]	NP_001032248.1//acyl-coenzyme A thioesterase 9, mitochondrial isoform a precursor [Homo sapiens];NP_001028755.2//acyl-coenzyme A thioesterase 9, mitochondrial isoform b precursor [Homo sapiens];AAD27725.1//CGI-16 protein [Homo sapiens]	1//3;2//1
51	7591	8.63	11.07	0.359223	3.1183e-09	*	1.13736e-09	ACOX1	GO:0016020//membrane;GO:0043231//intracellular membrane-bounded organelle;GO:0005634//nucleus;GO:0005654//nucleoplasm;GO:0005782//peroxisomal matrix;GO:0005777//peroxisome;GO:0005730//nucleolus;GO:0005739//mitochondrion;GO:0005886//plasma membrane;GO:0005778//peroxisomal membrane	GO:0047485//protein N-terminus binding;GO:0050660//flavin adenine dinucleotide binding;GO:0005102//receptor binding;GO:0003997//acyl-CoA oxidase activity;GO:0016401//palmitoyl-CoA oxidase activity;GO:0003995//acyl-CoA dehydrogenase activity;GO:0030165//PDZ domain binding;GO:0071949//FAD binding	GO:0033539//fatty acid beta-oxidation using acyl-CoA dehydrogenase;GO:0000038//very long-chain fatty acid metabolic process;GO:0019395//fatty acid oxidation;GO:0033540//fatty acid beta-oxidation using acyl-CoA oxidase;GO:0006091//generation of precursor metabolites and energy;GO:0007283//spermatogenesis;GO:0006635//fatty acid beta-oxidation;GO:0036109//alpha-linolenic acid metabolic process;GO:00…	K00232//acyl-CoA oxidase [EC:1.3.3.6]	CAD97622.1//hypothetical protein, partial [Homo sapiens];NP_009223.2//peroxisomal acyl-coenzyme A oxidase 1 isoform b [Homo sapiens];NP_004026.2//peroxisomal acyl-coenzyme A oxidase 1 isoform a [Homo sapiens]	6;1//3;5
119391	1341	0.05	0.9	4.16993	6.54436e-05	Up	3.13924e-05	GSTO2	GO:0070062//extracellular exosome;GO:0005829//cytosol;GO:0005737//cytoplasm	GO:0004364//glutathione transferase activity;GO:0050610//methylarsonate reductase activity;GO:0042802//identical protein binding;GO:0045174//glutathione dehydrogenase (ascorbate) activity;GO:0016491//oxidoreductase activity	GO:0019852//L-ascorbic acid metabolic process;GO:0006749//glutathione metabolic process;GO:0009407//toxin catabolic process;GO:0006805//xenobiotic metabolic process;GO:0071243//cellular response to arsenic-containing substance;GO:0055114//oxidation-reduction process;GO:1901687//glutathione derivative biosynthetic process	K00799//glutathione S-transferase [EC:2.5.1.18]	NP_001177942.1//glutathione S-transferase omega-2 isoform 2 [Homo sapiens];AAO23573.1//glutathione transferase omega 2, partial [Homo sapiens];NP_899062.1//glutathione S-transferase omega-2 isoform 1 [Homo sapiens]	1//3
7058	5898	0.01	0.18	4.16993	1.25473e-05	Up	5.69902e-06	THBS2	NA	NA	NA	K04659//thrombospondin 2/3/4/5	XP_010386645.1//PREDICTED: thrombospondin-2 isoform X1 [Rhinopithecus roxellana]	3//A2MP1
8309	2356	7.51	9.49	0.337595	0.00555524	*	0.00320604	ACOX2	GO:0043231//intracellular membrane-bounded organelle;GO:0005782//peroxisomal matrix;GO:0005777//peroxisome;GO:0005739//mitochondrion	GO:0016402//pristanoyl-CoA oxidase activity;GO:0050660//flavin adenine dinucleotide binding;GO:0005102//receptor binding;GO:0042803//protein homodimerization activity;GO:0003997//acyl-CoA oxidase activity;GO:0003995//acyl-CoA dehydrogenase activity;GO:0033791//3alpha,7alpha,12alpha-trihydroxy-5beta-cholestanoyl-CoA 24-hydroxylase activity;GO:0071949//FAD binding	GO:0033539//fatty acid beta-oxidation using acyl-CoA dehydrogenase;GO:1902884//positive regulation of response to oxidative stress;GO:0033540//fatty acid beta-oxidation using acyl-CoA oxidase;GO:0010942//positive regulation of cell death;GO:0006699//bile acid biosynthetic process	K10214//3alpha,7alpha,12alpha-trihydroxy-5beta-cholestanoyl-CoA 24-hydroxylase [EC:1.17.99.3]	NP_003491.1//peroxisomal acyl-coenzyme A oxidase 2 [Homo sapiens]	3//A2MP1
52	1568	111.1	116.71	0.0710694	0.0779459	*	0.0526782	ACP1	GO:0070062//extracellular exosome;GO:0005829//cytosol;GO:0016021//integral component of membrane;GO:0042383//sarcolemma;GO:0009898//cytoplasmic side of plasma membrane;GO:0005737//cytoplasm	GO:0004726//non-membrane spanning protein tyrosine phosphatase activity;GO:0003993//acid phosphatase activity;GO:0004725//protein tyrosine phosphatase activity	NA	K14394//low molecular weight phosphotyrosine protein phosphatase [EC:3.1.3.2 3.1.3.48]	EAX01115.1//acid phosphatase 1, soluble, isoform CRA_e, partial [Homo sapiens];XP_021531882.1//low molecular weight phosphotyrosine protein phosphatase isoform X2 [Aotus nancymaae];NP_001035739.1//low molecular weight phosphotyrosine protein phosphatase isoform d [Homo sapiens];XP_021531881.1//low molecular weight phosphotyrosine protein phosphatase isoform X1 [Aotus nancymaae]	3//A2MP1;2//1
10371	5672	0.01	0.18	4.16993	2.40105e-05	Up	1.11597e-05	SEMA3A	GO:0030425//dendrite;GO:0030424//axon;GO:0005615//extracellular space;GO:0005576//extracellular region	GO:0030215//semaphorin receptor binding;GO:0045499//chemorepellent activity;GO:0038191//neuropilin binding	GO:0021785//branchiomotor neuron axon guidance;GO:0021637//trigeminal nerve structural organization;GO:0021772//olfactory bulb development;GO:1903045//neural crest cell migration involved in sympathetic nervous system development;GO:0010633//negative regulation of epithelial cell migration;GO:0021828//gonadotrophin-releasing hormone neuronal migration to the hypothalamus;GO:0048841//regulation of…	K06840//semaphorin 3	NP_006071.1//semaphorin-3A precursor [Homo sapiens]	2//1
53	2158	46.65	65.82	0.496649	1.54019e-25	*	3.05002e-26	ACP2	GO:0016020//membrane;GO:0005765//lysosomal membrane;GO:0070062//extracellular exosome;GO:0043202//lysosomal lumen;GO:0016021//integral component of membrane;GO:0005764//lysosome	GO:0003993//acid phosphatase activity	GO:0001501//skeletal system development;GO:0007040//lysosome organization	K14410//lysosomal acid phosphatase [EC:3.1.3.2]	NP_001289420.1//lysosomal acid phosphatase isoform 5 precursor [Homo sapiens];NP_001601.1//lysosomal acid phosphatase isoform 1 precursor [Homo sapiens];NP_001289418.1//lysosomal acid phosphatase isoform 3 [Homo sapiens];NP_001289419.1//lysosomal acid phosphatase isoform 4 precursor [Homo sapiens]	1//3;3//A2MP1
93650	1347	0.1	0.01	-3.32193	0.302414	*	0.234324	ACP4	GO:0016021//integral component of membrane	GO:0003993//acid phosphatase activity	GO:0042476//odontogenesis	K19284//testicular acid phosphatase [EC:3.1.3.2]	NP_149059.1//testicular acid phosphatase precursor [Homo sapiens]	2//1
51205	1872	5.42	5.05	-0.102009	0.675583	*	0.625126	ACP6	GO:0005759//mitochondrial matrix;GO:0005739//mitochondrion;GO:0005737//cytoplasm	GO:0052642//lysophosphatidic acid phosphatase activity;GO:0003993//acid phosphatase activity	GO:0002244//hematopoietic progenitor cell differentiation;GO:2001311//lysobisphosphatidic acid metabolic process;GO:0006644//phospholipid metabolic process;GO:0006654//phosphatidic acid biosynthetic process	K14395//lysophosphatidic acid phosphatase type 6 [EC:3.1.3.2]	NP_057445.4//lysophosphatidic acid phosphatase type 6 isoform 1 [Homo sapiens];Q9NPH0.2//RecName: Full=Lysophosphatidic acid phosphatase type 6; AltName: Full=Acid phosphatase 6, lysophosphatidic; AltName: Full=Acid phosphatase-like protein 1; AltName: Full=PACPL1; Flags: Precursor;NP_001310554.1//lysophosphatidic acid phosphatase type 6 isoform 2 [Homo sapiens]	4;1//3
49	1384	0.05	0.01	-2.32193	0.559807	*	0.478876	ACR	GO:0043159//acrosomal matrix;GO:0005634//nucleus;GO:0043234//protein complex;GO:0005798//Golgi-associated vesicle;GO:0005576//extracellular region	GO:0004252//serine-type endopeptidase activity;GO:0002020//protease binding;GO:0003677//DNA binding;GO:0005537//mannose binding;GO:0004040//amidase activity;GO:0005507//copper ion binding;GO:0008144//drug binding;GO:0008270//zinc ion binding;GO:0042806//fucose binding	GO:0048545//response to steroid hormone;GO:0007190//activation of adenylate cyclase activity;GO:0007340//acrosome reaction;GO:0002077//acrosome matrix dispersal;GO:0007341//penetration of zona pellucida;GO:0007338//single fertilization;GO:0007339//binding of sperm to zona pellucida	K01317//acrosin [EC:3.4.21.10]	NP_001088.2//acrosin precursor [Homo sapiens]	2//1
84519	1886	0.17	0.1	-0.765535	0.550407	*	0.466684	ACRBP	GO:0005634//nucleus;GO:0005576//extracellular region;GO:0001669//acrosomal vesicle;GO:0002080//acrosomal membrane	NA	GO:0048240//sperm capacitation	K04574//neurofilament heavy polypeptide;K16751//C2 domain-containing protein 3	NP_115878.2//acrosin-binding protein precursor [Homo sapiens]	2//1
23205	2998	0.01	0.02	1	0.594099	*	0.52158	ACSBG1	GO:0005783//endoplasmic reticulum;GO:0005829//cytosol;GO:0031410//cytoplasmic vesicle;GO:0005737//cytoplasm	GO:0005524//ATP binding;GO:0004467//long-chain fatty acid-CoA ligase activity;GO:0003824//catalytic activity;GO:0102391//decanoate--CoA ligase activity;GO:0031957//very long-chain fatty acid-CoA ligase activity	GO:0042552//myelination;GO:0000038//very long-chain fatty acid metabolic process;GO:0008152//metabolic process;GO:0035338//long-chain fatty-acyl-CoA biosynthetic process;GO:0051384//response to glucocorticoid;GO:0001676//long-chain fatty acid metabolic process	K15013//long-chain-fatty-acid--CoA ligase ACSBG [EC:6.2.1.3]	NP_001186306.1//long-chain-fatty-acid--CoA ligase ACSBG1 isoform 2 [Homo sapiens];NP_055977.3//long-chain-fatty-acid--CoA ligase ACSBG1 isoform 1 [Homo sapiens]	1//3;4
81616	2508	0.03	0.01	-1.58496	0.561964	*	0.478876	ACSBG2	GO:0016020//membrane;GO:0005829//cytosol;GO:0005739//mitochondrion;GO:0005737//cytoplasm	GO:0047617//acyl-CoA hydrolase activity;GO:0005524//ATP binding;GO:0004467//long-chain fatty acid-CoA ligase activity;GO:0102391//decanoate--CoA ligase activity;GO:0031957//very long-chain fatty acid-CoA ligase activity	GO:0030154//cell differentiation;GO:0007275//multicellular organism development;GO:0006631//fatty acid metabolic process;GO:0035338//long-chain fatty-acyl-CoA biosynthetic process;GO:0007283//spermatogenesis	K15013//long-chain-fatty-acid--CoA ligase ACSBG [EC:6.2.1.3]	AAH90046.1//Acyl-CoA synthetase bubblegum family member 2 [Homo sapiens];XP_011798909.1//PREDICTED: long-chain-fatty-acid--CoA ligase ACSBG2 isoform X1 [Colobus angolensis palliatus];XP_011798911.1//PREDICTED: long-chain-fatty-acid--CoA ligase ACSBG2 isoform X2 [Colobus angolensis palliatus];NP_112186.3//long-chain-fatty-acid--CoA ligase ACSBG2 isoform a [Homo sapiens]	1//3;4
80221	2223	5.65	9.17	0.698671	1.87169e-08	*	7.0954e-09	ACSF2	GO:0005759//mitochondrial matrix;GO:0005739//mitochondrion	GO:0005524//ATP binding;GO:0003824//catalytic activity;GO:0016874//ligase activity;GO:0003996//acyl-CoA ligase activity	GO:0008152//metabolic process;GO:0006631//fatty acid metabolic process;GO:0006637//acyl-CoA metabolic process	K00666//fatty-acyl-CoA synthase [EC:6.2.1.-]	NP_001275899.1//acyl-CoA synthetase family member 2, mitochondrial isoform 4 [Homo sapiens];AAH14123.1//Acyl-CoA synthetase family member 2 [Homo sapiens];NP_001275898.1//acyl-CoA synthetase family member 2, mitochondrial isoform 3 [Homo sapiens];NP_079425.3//acyl-CoA synthetase family member 2, mitochondrial isoform 2 precursor [Homo sapiens];NP_001275897.1//acyl-CoA synthetase family member 2, …	1//3;5
84941	2254	0.11	1.97	4.16262	3.02008e-16	Up	8.1334e-17	HSH2D	GO:0005634//nucleus;GO:0005829//cytosol;GO:0005739//mitochondrion	GO:0005070//SH3/SH2 adaptor activity	GO:0042110//T cell activation;GO:0007165//signal transduction;GO:0051902//negative regulation of mitochondrial depolarization;GO:0002903//negative regulation of B cell apoptotic process	K12581//CCR4-NOT transcription complex subunit 7/8;K15322//tRNA-splicing endonuclease subunit Sen2 [EC:3.1.27.9];K08273//SH2 domain protein 2A;K06069//atypical protein kinase C iota type [EC:2.7.11.13]	NP_116244.1//hematopoietic SH2 domain-containing protein isoform 1 [Homo sapiens];NP_001278203.1//hematopoietic SH2 domain-containing protein isoform 2 [Homo sapiens];XP_005588375.1//PREDICTED: hematopoietic SH2 domain-containing protein isoform X1 [Macaca fascicularis];NP_001339194.1//hematopoietic SH2 domain-containing protein isoform 3 [Homo sapiens];XP_002828901.1//PREDICTED: hematopoietic SH…	1//3;3//A2MP1
284307	4459	0.06	1.07	4.1565	4.13983e-18	Up	1.04516e-18	ZIK1	GO:0005634//nucleus	GO:0046872//metal ion binding;GO:0003676//nucleic acid binding	GO:0006355//regulation of transcription, DNA-templated	K09228//KRAB domain-containing zinc finger protein	XP_012606839.1//zinc finger protein 883 isoform X2 [Microcebus murinus];XP_012606836.1//zinc finger protein interacting with ribonucleoprotein K isoform X1 [Microcebus murinus]	1//3;3//A2MP1
170712	566	0.26	4.63	4.15443	8.59708e-09	Up	3.19946e-09	COX7B2	GO:0045277//respiratory chain complex IV;GO:0016021//integral component of membrane;GO:0005739//mitochondrion;GO:0005746//mitochondrial respiratory chain	GO:0004129//cytochrome-c oxidase activity	NA	K02271//cytochrome c oxidase subunit 7b	NP_570972.2//cytochrome c oxidase subunit 7B2, mitochondrial precursor [Homo sapiens]	2//1
402778	3721	0.12	2.12	4.14296	7.4724e-29	Up	1.34705e-29	IFITM10	GO:0016021//integral component of membrane;GO:0005886//plasma membrane	NA	GO:0009607//response to biotic stimulus	K06566//interferon induced transmembrane protein	NP_001164291.2//interferon-induced transmembrane protein 10 [Homo sapiens]	3//A2MP1
26499	1568	0.25	4.41	4.14078	1.78048e-24	Up	3.65366e-25	PLEK2	GO:0031258//lamellipodium membrane;GO:0005856//cytoskeleton;GO:0005622//intracellular;GO:0005886//plasma membrane;GO:0005737//cytoplasm	GO:0080025//phosphatidylinositol-3,5-bisphosphate binding;GO:0043325//phosphatidylinositol-3,4-bisphosphate binding	GO:0030036//actin cytoskeleton organization;GO:0035556//intracellular signal transduction;GO:0031346//positive regulation of cell projection organization	K19993//pleckstrin	NP_057529.1//pleckstrin-2 [Homo sapiens]	2//1
58985	2988	0.21	3.7	4.13906	1.35063e-39	Up	1.88194e-40	IL22RA1	GO:0016021//integral component of membrane;GO:0005886//plasma membrane	GO:0004896//cytokine receptor activity;GO:0042015//interleukin-20 binding;GO:0004904//interferon receptor activity	GO:0050829//defense response to Gram-negative bacterium;GO:0019221//cytokine-mediated signaling pathway	K05138//interleukin 22 receptor alpha 1	NP_067081.2//interleukin-22 receptor subunit alpha-1 precursor [Homo sapiens]	3//A2MP1
79961	3296	0.02	0.35	4.12928	6.5427e-05	Up	3.13924e-05	DENND2D	GO:0005654//nucleoplasm;GO:0005829//cytosol	GO:0017112//Rab guanyl-nucleotide exchange factor activity	NA	K20161//DENN domain-containing protein 2	NP_001258762.1//DENN domain-containing protein 2D isoform b [Homo sapiens];NP_079177.2//DENN domain-containing protein 2D isoform a [Homo sapiens]	1//3;4
11227	10473	0.02	0.35	4.12928	1.60384e-14	Up	4.62266e-15	GALNT5	GO:0016021//integral component of membrane;GO:0000139//Golgi membrane	GO:0004653//polypeptide N-acetylgalactosaminyltransferase activity;GO:0046872//metal ion binding;GO:0030246//carbohydrate binding	GO:0006486//protein glycosylation;GO:0006024//glycosaminoglycan biosynthetic process;GO:0016266//O-glycan processing	K00710//polypeptide N-acetylgalactosaminyltransferase [EC:2.4.1.41]	XP_002812541.2//PREDICTED: LOW QUALITY PROTEIN: polypeptide N-acetylgalactosaminyltransferase 5 [Pongo abelii];NP_055383.1//polypeptide N-acetylgalactosaminyltransferase 5 isoform 1 [Homo sapiens]	1//3;2//1
79789	12750	0.15	2.62	4.12653	1.11142e-121	Up	4.81286e-123	CLMN	GO:0016021//integral component of membrane;GO:0005737//cytoplasm	GO:0003779//actin binding	GO:0031175//neuron projection development;GO:0008285//negative regulation of cell proliferation	K19326//nesprin-1	NP_079010.2//calmin [Homo sapiens]	3//A2MP1
4254	5460	0.07	1.22	4.12338	9.65771e-25	Up	1.96479e-25	KITLG	GO:0005856//cytoskeleton;GO:0005615//extracellular space;GO:0030027//lamellipodium;GO:0005737//cytoplasm;GO:0030175//filopodium;GO:0005576//extracellular region;GO:0016021//integral component of membrane;GO:0005886//plasma membrane	GO:0008083//growth factor activity;GO:0005088//Ras guanyl-nucleotide exchange factor activity;GO:0005125//cytokine activity;GO:0005173//stem cell factor receptor binding;GO:0046934//phosphatidylinositol-4,5-bisphosphate 3-kinase activity	GO:0050731//positive regulation of peptidyl-tyrosine phosphorylation;GO:0070668//positive regulation of mast cell proliferation;GO:0097192//extrinsic apoptotic signaling pathway in absence of ligand;GO:0045636//positive regulation of melanocyte differentiation;GO:0033026//negative regulation of mast cell apoptotic process;GO:0008584//male gonad development;GO:1902035//positive regulation of hemat…	K05461//KIT ligand	NP_000890.1//kit ligand isoform b precursor [Homo sapiens];NP_003985.2//kit ligand isoform a precursor [Homo sapiens]	4;5
91947	4074	0.05	0.86	4.10434	1.86947e-13	Up	5.63614e-14	ARRDC4	GO:0005768//endosome;GO:0005886//plasma membrane;GO:1903561//extracellular vesicle;GO:0005769//early endosome	GO:1990756//protein binding, bridging involved in substrate recognition for ubiquitination	GO:0016567//protein ubiquitination;GO:0008104//protein localization;GO:0015031//protein transport;GO:0051443//positive regulation of ubiquitin-protein transferase activity	K20910//thioredoxin-interacting protein	XP_007988715.1//PREDICTED: arrestin domain-containing protein 4 [Chlorocebus sabaeus]	2//1
5004	847	12.44	213.92	4.10401	0	Up	0	ORM1	GO:1904724//tertiary granule lumen;GO:0031012//extracellular matrix;GO:0070062//extracellular exosome;GO:0005615//extracellular space;GO:0072562//blood microparticle;GO:0035580//specific granule lumen;GO:0031093//platelet alpha granule lumen;GO:0005576//extracellular region	NA	GO:0006810//transport;GO:0050718//positive regulation of interleukin-1 beta secretion;GO:0032715//negative regulation of interleukin-6 production;GO:0006953//acute-phase response;GO:0032720//negative regulation of tumor necrosis factor production;GO:0050716//positive regulation of interleukin-1 secretion;GO:1904469//positive regulation of tumor necrosis factor secretion;GO:0006954//inflammatory r…	K17308//alpha-1-acid glycoprotein 1	NP_000598.2//alpha-1-acid glycoprotein 1 precursor [Homo sapiens]	2//1
8323	3806	0.1	1.71	4.09592	1.22427e-24	Up	2.49516e-25	FZD6	GO:0009986//cell surface;GO:0016327//apicolateral plasma membrane;GO:0005887//integral component of plasma membrane;GO:0016324//apical plasma membrane;GO:0016021//integral component of membrane;GO:0045177//apical part of cell;GO:0005886//plasma membrane;GO:0030659//cytoplasmic vesicle membrane	GO:0042813//Wnt-activated receptor activity;GO:0031625//ubiquitin protein ligase binding;GO:0017147//Wnt-protein binding;GO:0004930//G-protein coupled receptor activity	GO:0035567//non-canonical Wnt signaling pathway;GO:0043433//negative regulation of DNA binding transcription factor activity;GO:0048105//establishment of body hair planar orientation;GO:0033278//cell proliferation in midbrain;GO:0030168//platelet activation;GO:0090090//negative regulation of canonical Wnt signaling pathway;GO:0060071//Wnt signaling pathway, planar cell polarity pathway;GO:0035880…	K02376//frizzled 6	XP_012639763.1//frizzled-6 isoform X1 [Microcebus murinus];NP_001304725.1//frizzled-6 isoform c [Homo sapiens];AAD41637.1//frizzled 6 [Homo sapiens]	1//3;3//A2MP1
197322	3750	5.34	6.94	0.378096	0.00060372	*	0.000315042	ACSF3	GO:0005759//mitochondrial matrix;GO:0005739//mitochondrion	GO:0005524//ATP binding;GO:0090409//malonyl-CoA synthetase activity;GO:0003824//catalytic activity;GO:0031957//very long-chain fatty acid-CoA ligase activity;GO:0016878//acid-thiol ligase activity	GO:0008152//metabolic process;GO:0006631//fatty acid metabolic process;GO:0090410//malonate catabolic process;GO:0035338//long-chain fatty-acyl-CoA biosynthetic process;GO:0006633//fatty acid biosynthetic process	K18660//malonyl-CoA/methylmalonyl-CoA synthetase [EC:6.2.1.-]	AAH64609.1//ACSF3 protein, partial [Homo sapiens];NP_777577.2//acyl-CoA synthetase family member 3, mitochondrial isoform 1 precursor [Homo sapiens]	1//3;4;3//A2MP1;2//1
2180	3827	3.09	4.67	0.595816	8.44106e-06	*	3.78672e-06	ACSL1	GO:0016021//integral component of membrane;GO:0005739//mitochondrion	GO:0004467//long-chain fatty acid-CoA ligase activity;GO:0003824//catalytic activity	GO:0033211//adiponectin-activated signaling pathway;GO:0008152//metabolic process;GO:0071902//positive regulation of protein serine/threonine kinase activity;GO:0044539//long-chain fatty acid import;GO:0008610//lipid biosynthetic process	K01897//long-chain acyl-CoA synthetase [EC:6.2.1.3]	XP_015341642.1//PREDICTED: long-chain-fatty-acid--CoA ligase 1 isoform X1 [Marmota marmota marmota];XP_007998596.1//PREDICTED: long-chain-fatty-acid--CoA ligase 1 isoform X2 [Chlorocebus sabaeus];XP_021567574.1//long-chain-fatty-acid--CoA ligase 1 isoform X2 [Carlito syrichta]	1//3;3//A2MP1
2181	5606	57.66	46.34	-0.315313	2.20679e-25	*	4.39292e-26	ACSL3	GO:0005783//endoplasmic reticulum;GO:0005811//lipid droplet;GO:0005794//Golgi apparatus;GO:0016021//integral component of membrane;GO:0048471//perinuclear region of cytoplasm	GO:0019904//protein domain specific binding;GO:0004467//long-chain fatty acid-CoA ligase activity;GO:0019901//protein kinase binding	GO:0034379//very-low-density lipoprotein particle assembly;GO:2001247//positive regulation of phosphatidylcholine biosynthetic process;GO:0042998//positive regulation of Golgi to plasma membrane protein transport;GO:0051047//positive regulation of secretion;GO:0044539//long-chain fatty acid import	K01897//long-chain acyl-CoA synthetase [EC:6.2.1.3]	XP_009236435.1//PREDICTED: long-chain-fatty-acid--CoA ligase 3 isoform X1 [Pongo abelii]	4;1//3;2//1
2182	5065	73.87	80.52	0.124359	5.81654e-06	*	2.57998e-06	ACSL4	GO:0070062//extracellular exosome;GO:0005811//lipid droplet;GO:0044233//ER-mitochondrion membrane contact site;GO:0016021//integral component of membrane;GO:0005739//mitochondrion	GO:0004467//long-chain fatty acid-CoA ligase activity;GO:0016874//ligase activity;GO:0031957//very long-chain fatty acid-CoA ligase activity;GO:0047676//arachidonate-CoA ligase activity	GO:0030182//neuron differentiation;GO:0008152//metabolic process	K01897//long-chain acyl-CoA synthetase [EC:6.2.1.3]	XP_010376917.1//PREDICTED: long-chain-fatty-acid--CoA ligase 4 isoform X1 [Rhinopithecus roxellana];XP_017497224.1//PREDICTED: long-chain-fatty-acid--CoA ligase 4 isoform X1 [Manis javanica];XP_012386230.1//PREDICTED: long-chain-fatty-acid--CoA ligase 4 isoform X1 [Dasypus novemcinctus]	1//3;2//1
51703	3233	4.15	6.86	0.725097	1.27337e-08	*	4.78384e-09	ACSL5	GO:0005730//nucleolus;GO:0016021//integral component of membrane;GO:0005739//mitochondrion	GO:0003824//catalytic activity	GO:0008152//metabolic process	K01897//long-chain acyl-CoA synthetase [EC:6.2.1.3]	XP_003255518.1//PREDICTED: long-chain-fatty-acid--CoA ligase 5 isoform X1 [Nomascus leucogenys]	1//3;3//A2MP1
23305	6316	0.67	0.77	0.200697	0.55406	*	0.47022	ACSL6	GO:0016020//membrane;GO:0016021//integral component of membrane;GO:0005741//mitochondrial outer membrane;GO:0005789//endoplasmic reticulum membrane;GO:0005886//plasma membrane;GO:0005778//peroxisomal membrane	GO:0005524//ATP binding;GO:0004467//long-chain fatty acid-CoA ligase activity;GO:0003824//catalytic activity;GO:0102391//decanoate--CoA ligase activity;GO:0042803//protein homodimerization activity;GO:0019899//enzyme binding;GO:0016874//ligase activity	GO:0008152//metabolic process;GO:0035338//long-chain fatty-acyl-CoA biosynthetic process;GO:0001676//long-chain fatty acid metabolic process;GO:0006637//acyl-CoA metabolic process	K01897//long-chain acyl-CoA synthetase [EC:6.2.1.3]	XP_006872995.1//PREDICTED: long-chain-fatty-acid--CoA ligase 6 isoform X3 [Chrysochloris asiatica];XP_016808253.1//PREDICTED: long-chain-fatty-acid--CoA ligase 6 isoform X2 [Pan troglodytes];XP_016808252.1//PREDICTED: long-chain-fatty-acid--CoA ligase 6 isoform X1 [Pan troglodytes];NP_001192180.1//long-chain-fatty-acid--CoA ligase 6 isoform f [Homo sapiens]	1//3;3//A2MP1;2//1
123876	2784	0.01	0.04	2	0.334389	*	0.26636	ACSM2A	GO:0005759//mitochondrial matrix;GO:0005739//mitochondrion	GO:0046872//metal ion binding;GO:0015645//fatty acid ligase activity;GO:0047760//butyrate-CoA ligase activity;GO:0005524//ATP binding;GO:0004321//fatty-acyl-CoA synthase activity;GO:0016405//CoA-ligase activity;GO:0003996//acyl-CoA ligase activity	GO:0036112//medium-chain fatty-acyl-CoA metabolic process;GO:0070328//triglyceride homeostasis;GO:0006805//xenobiotic metabolic process;GO:0006633//fatty acid biosynthetic process;GO:0006637//acyl-CoA metabolic process;GO:0042593//glucose homeostasis	K01896//medium-chain acyl-CoA synthetase [EC:6.2.1.2]	NP_001295101.1//acyl-coenzyme A synthetase ACSM2A, mitochondrial isoform 1 [Homo sapiens];AAI25177.1//ACSM2A protein [Homo sapiens]	1//3
6296	2158	0.01	0.24	4.58496	0.0080279	*	0.00472436	ACSM3	GO:0005759//mitochondrial matrix	GO:0046872//metal ion binding;GO:0015645//fatty acid ligase activity;GO:0047760//butyrate-CoA ligase activity;GO:0005524//ATP binding;GO:0004321//fatty-acyl-CoA synthase activity;GO:0003996//acyl-CoA ligase activity	GO:0008217//regulation of blood pressure;GO:0042632//cholesterol homeostasis;GO:0006633//fatty acid biosynthetic process;GO:0006637//acyl-CoA metabolic process	K01896//medium-chain acyl-CoA synthetase [EC:6.2.1.2]	XP_002756005.1//PREDICTED: acyl-coenzyme A synthetase ACSM3, mitochondrial isoform X2 [Callithrix jacchus];NP_973729.1//acyl-coenzyme A synthetase ACSM3, mitochondrial isoform 2 [Homo sapiens]	3//A2MP1;2//1
54988	2428	0.01	0.03	1.58496	0.577146	*	0.52158	ACSM5	GO:0005759//mitochondrial matrix	GO:0046872//metal ion binding;GO:0015645//fatty acid ligase activity;GO:0047760//butyrate-CoA ligase activity;GO:0005524//ATP binding;GO:0005525//GTP binding;GO:0004321//fatty-acyl-CoA synthase activity;GO:0003996//acyl-CoA ligase activity	GO:0006633//fatty acid biosynthetic process;GO:0006637//acyl-CoA metabolic process	K01896//medium-chain acyl-CoA synthetase [EC:6.2.1.2]	NP_001311301.1//acyl-coenzyme A synthetase ACSM5, mitochondrial isoform 2 [Homo sapiens];NP_060358.2//acyl-coenzyme A synthetase ACSM5, mitochondrial isoform 1 [Homo sapiens];XP_017808729.1//acyl-coenzyme A synthetase ACSM5, mitochondrial isoform X1 [Papio anubis]	1//3;2//1
221400	8977	0.01	0.17	4.08746	1.66098e-06	Up	7.08356e-07	TDRD6	GO:0033391//chromatoid body;GO:0005737//cytoplasm	NA	GO:0030154//cell differentiation;GO:0007275//multicellular organism development;GO:0007283//spermatogenesis	K18405//tudor domain-containing protein 1/4/6/7	NP_001010870.1//tudor domain-containing protein 6 isoform 1 [Homo sapiens];NP_001161831.1//tudor domain-containing protein 6 isoform 2 [Homo sapiens]	1//3;2//1
142827	1756	0.01	0.04	2	0.5761	*	0.52158	ACSM6	GO:0005759//mitochondrial matrix	GO:0046872//metal ion binding;GO:0015645//fatty acid ligase activity;GO:0047760//butyrate-CoA ligase activity;GO:0005524//ATP binding;GO:0005525//GTP binding;GO:0004321//fatty-acyl-CoA synthase activity;GO:0003996//acyl-CoA ligase activity	GO:0031647//regulation of protein stability;GO:1903955//positive regulation of protein targeting to mitochondrion;GO:0006633//fatty acid biosynthetic process;GO:0006637//acyl-CoA metabolic process	K01896//medium-chain acyl-CoA synthetase [EC:6.2.1.2]	NP_997204.2//acyl-coenzyme A synthetase ACSM6, mitochondrial precursor [Homo sapiens]	2//1
[truncated: 15,869 more rows]
