# Supplementary material for: Sorafenib Resistance Contributed by IL7 and MAL2 in Hepatocellular Carcinoma Can Be Overcome by Autophagy-Inducing Stapled Peptides
Source: Cancers (Basel). 2023 Nov 3;15(21):5280. doi: 10.3390/cancers15215280 (PMC10650575; doi:10.3390/cancers15215280)
Supplement: Supplementary file 1 [file cancers-15-05280-s001.zip › Supplementary data/Supplementary Data S2.xls]

## Sheet: Sheet0
© 2000-2020 QIAGEN. All rights reserved.
Expr Log Ratio	Expr False Discovery Rate (q-value)	Expr p-value	ID	Flags	Symbol	Entrez Gene Name	Location	Type(s)	Drug(s)
10.92	1.21e-180	2.99e-182	EPPIN		EPPIN	epididymal peptidase inhibitor	Extracellular Space	other
9.926	6.29e-211	1.33e-212	PTGS2		PTGS2	prostaglandin-endoperoxide synthase 2	Cytoplasm	enzyme	aspirin/rivaroxaban/ticlopidine, phenacetin, balsalazide, sorafenib/sulindac/sunitinib, acetaminophen/hydrocodone, aspirin/dabigatran etexilate, acetaminophen/caffeine/dihydrocodeine, diclofenac/omeprazole, acetaminophen/butalbital/caffeine/codeine, diphenhydramine/ibuprofen, chlorpheniramine/ibuprofen/pseudoephedrine, aspirin/hydrocodone, GW406381X, licofelone, aspirin/oxycodone, celecoxib, icos…
9.351	0	0	ALB		ALB	albumin	Extracellular Space	transporter	gadofosveset trisodium, aldoxorubicin, GSK3128349
8.758	1.41e-126	5.76e-128	KDR		KDR	kinase insert domain receptor	Plasma Membrane	kinase	CHIR-265, midostaurin, sorafenib/sulindac/sunitinib, apatinib, brivanib, imatinib/sunitinib, bevacizumab/sorafenib, tanibirumab, axitinib, motesanib, 5-azacytidine/sorafenib, tesevatinib, pazopanib, XL999, JI 101, PF 00337210, famitinib, SAR103168, telatinib, brivanib alaninate, henatinib, VEGFR2 inhibitor, pegdinetanib, rebastinib, orantinib, paclitaxel/pembrolizumab/ramucirumab, sulfatinib, vat…
8.011	9.23e-07	3.88e-07	FABP1		FABP1	fatty acid binding protein 1	Cytoplasm	transporter
7.651	3.89e-27	7.36e-28	MAL2		MAL2	mal, T cell differentiation protein 2 (gene/pseudogene)	Plasma Membrane	transporter
7.082	1.36e-36	2.02e-37	ABCG1		ABCG1	ATP binding cassette subfamily G member 1	Plasma Membrane	transporter
6.833	2.51e-11	8.29e-12	IL7		IL7	interleukin 7	Extracellular Space	cytokine	MK-1966
6.755	4.28e-151	1.38e-152	IQGAP2		IQGAP2	IQ motif containing GTPase activating protein 2	Cytoplasm	other
6.219	4.73e-26	9.21e-27	SLCO3A1		SLCO3A1	solute carrier organic anion transporter family member 3A1	Plasma Membrane	transporter
6.209	1.3e-07	5.16e-08	RAET1E		RAET1E	retinoic acid early transcript 1E	Plasma Membrane	other
6.158	7.12e-44	9.08e-45	SLCO4A1		SLCO4A1	solute carrier organic anion transporter family member 4A1	Plasma Membrane	transporter
5.943	1.88e-16	5.04e-17	IL2RG		IL2RG	interleukin 2 receptor subunit gamma	Plasma Membrane	transmembrane receptor	denileukin diftitox, BNZ132-1-40, aldesleukin
5.833	3.59e-16	9.71e-17	TMPRSS2		TMPRSS2	transmembrane serine protease 2	Plasma Membrane	peptidase
5.787	1.28e-230	2.34e-232	IFIT1		IFIT1	interferon induced protein with tetratricopeptide repeats 1	Cytoplasm	other
5.555	1.12e-08	4.21e-09	TLR5		TLR5	toll like receptor 5	Plasma Membrane	transmembrane receptor	entolimod
5.216	8.41e-38	1.22e-38	SLC1A3		SLC1A3	solute carrier family 1 member 3	Plasma Membrane	transporter	riluzole
5.196	2.41e-21	5.47e-22	NR1H4		NR1H4	nuclear receptor subfamily 1 group H member 4	Nucleus	ligand-dependent nuclear receptor	apomine, obeticholic acid
5.145	4.47e-27	8.47e-28	SERPINA5		SERPINA5	serpin family A member 5	Extracellular Space	other
4.946	4.84e-24	1.01e-24	BMP2		BMP2	bone morphogenetic protein 2	Extracellular Space	growth factor
4.915	4.81e-180	1.2e-181	CLDN7		CLDN7	claudin 7	Plasma Membrane	other
4.821	3.25e-273	4.47e-275	GPX2		GPX2	glutathione peroxidase 2	Cytoplasm	enzyme
4.807	0.000168	8.38e-05	RORC		RORC	RAR related orphan receptor C	Nucleus	ligand-dependent nuclear receptor	ROR gamma t inhibitor, LYC-55716, AZD0284
4.755	6.53e-06	2.91e-06	TIAM2		TIAM2	T cell lymphoma invasion and metastasis 2	Cytoplasm	enzyme
4.752	0	0	AKR1C3		AKR1C3	aldo-keto reductase family 1 member C3	Cytoplasm	enzyme	ASP9521
4.699	9.63e-102	5.13e-103	RGN		RGN	regucalcin	Nucleus	enzyme
4.687	1.95e-69	1.56e-70	UGT1A1		UGT1A1	UDP glucuronosyltransferase family 1 member A1	Cytoplasm	enzyme
4.644	0.000323	0.000164	TICAM2		TICAM2	toll like receptor adaptor molecule 2	Plasma Membrane	other
4.585	0.00012	5.87e-05	CD44		CD44	CD44 molecule (Indian blood group)	Plasma Membrane	other	A6 peptide, anti-CD44v7 antibody, AMC303
4.518	2.69e-50	3e-51	SGK1		SGK1	serum/glucocorticoid regulated kinase 1	Cytoplasm	kinase
4.459	3.41e-06	1.49e-06	COL3A1		COL3A1	collagen type III alpha 1 chain	Extracellular Space	other	collagenase clostridium histolyticum
4.459	4.61e-05	2.19e-05	TGFA		TGFA	transforming growth factor alpha	Extracellular Space	growth factor
4.222	1.58e-08	5.96e-09	WNT4		WNT4	Wnt family member 4	Extracellular Space	cytokine
4.139	1.35e-39	1.88e-40	IL22RA1		IL22RA1	interleukin 22 receptor subunit alpha 1	Plasma Membrane	transmembrane receptor
4.123	9.66e-25	1.96e-25	KITLG		KITLG	KIT ligand	Extracellular Space	growth factor
4.087	0.000719	0.000378	TNFSF13B		TNFSF13B	TNF superfamily member 13b	Extracellular Space	cytokine	tabalumab, belimumab
4.03	8.94e-07	3.75e-07	CHRNA7		CHRNA7	cholinergic receptor nicotinic alpha 7 subunit	Plasma Membrane	transmembrane receptor	succinylcholine, lobeline, JNJ-39393406, rapacuronium, doxacurium, vecuronium, pipecuronium, metocurine, mivacurium, D-tubocurarine, nicotine, arecoline, pancuronium, atracurium, isoflurane, cisatracurium, rocuronium, amobarbital, mecamylamine, enflurane, ABT-089, acetylcholine, varenicline
3.982	1.49e-10	5.1e-11	UGT2B11		UGT2B11	UDP glucuronosyltransferase family 2 member B11	Cytoplasm	enzyme
3.907	4.8e-07	1.98e-07	EPHB2		EPHB2	EPH receptor B2	Plasma Membrane	kinase
3.838	2.49e-227	4.69e-229	CEACAM1		CEACAM1	CEA cell adhesion molecule 1	Plasma Membrane	transporter	anti-CEACAM1 monoclonal antibody CM-24
3.651	0	0	AKR1C2	D	AKR1C1/AKR1C2	aldo-keto reductase family 1 member C2	Cytoplasm	enzyme
3.631	0	0	MAT2A		MAT2A	methionine adenosyltransferase 2A	Cytoplasm	enzyme	AG-270
3.57	7.25e-18	1.84e-18	PLA1A		PLA1A	phospholipase A1 member A	Extracellular Space	enzyme
3.503	0.000112	5.49e-05	NR2F1		NR2F1	nuclear receptor subfamily 2 group F member 1	Nucleus	ligand-dependent nuclear receptor
3.459	0.000218	0.000109	NOX4		NOX4	NADPH oxidase 4	Cytoplasm	enzyme	imipramine blue
3.45	4.74e-39	6.7e-40	AKR1C4		AKR1C4	aldo-keto reductase family 1 member C4	Cytoplasm	enzyme
3.437	6.34e-05	3.04e-05	CYP3A7		CYP3A7	cytochrome P450 family 3 subfamily A member 7	Cytoplasm	enzyme	cobicistat, cobicistat/darunavir, cobicistat/elvitegravir/emtricitabine/tenofovir disoproxil, atazanavir/cobicistat
3.388	2.82e-228	5.27e-230	SLCO2B1		SLCO2B1	solute carrier organic anion transporter family member 2B1	Plasma Membrane	transporter
3.359	1.43e-34	2.22e-35	CYP3A5		CYP3A5	cytochrome P450 family 3 subfamily A member 5	Cytoplasm	enzyme	cobicistat, cobicistat/darunavir, cobicistat/elvitegravir/emtricitabine/tenofovir disoproxil, atazanavir/cobicistat
3.336	1.21e-76	8.69e-78	DGAT2		DGAT2	diacylglycerol O-acyltransferase 2	Cytoplasm	enzyme
3.243	4.96e-32	8.25e-33	SLC2A9		SLC2A9	solute carrier family 2 member 9	Plasma Membrane	transporter
3.143	1.63e-07	6.53e-08	ABCB1		ABCB1	ATP binding cassette subfamily B member 1	Plasma Membrane	transporter	OC 144-093, dofequidar, valspodar, eicosapentenoic acid, tariquidar, HM-30181
3.069	1.98e-116	8.99e-118	AHSG		AHSG	alpha 2-HS glycoprotein	Extracellular Space	other
3.038	5.59e-17	1.47e-17	TMEM173		TMEM173	transmembrane protein 173	Cytoplasm	other	MIW815, MK-1454
2.98	1.09e-11	3.52e-12	CYP2J2		CYP2J2	cytochrome P450 family 2 subfamily J member 2	Cytoplasm	enzyme
2.923	1.87e-93	1.1e-94	ABCC3		ABCC3	ATP binding cassette subfamily C member 3	Plasma Membrane	transporter
2.811	0	0	CEBPA		CEBPA	CCAAT enhancer binding protein alpha	Nucleus	transcription regulator
2.759	6.7e-136	2.49e-137	IFIH1		IFIH1	interferon induced with helicase C domain 1	Nucleus	enzyme
2.75	4.31e-96	2.46e-97	CDKN1A		CDKN1A	cyclin dependent kinase inhibitor 1A	Nucleus	kinase
2.669	3.4e-19	8.24e-20	LY96		LY96	lymphocyte antigen 96	Plasma Membrane	transmembrane receptor
2.644	1.21e-08	4.53e-09	SLC22A3		SLC22A3	solute carrier family 22 member 3	Plasma Membrane	transporter
2.49	3.67e-31	6.22e-32	KCNJ11		KCNJ11	potassium inwardly rectifying channel subfamily J member 11	Plasma Membrane	ion channel	nateglinide, chlorpropamide, acetohexamide, thiamylal, tolazamide, repaglinide, glyburide, glipizide, glimepiride/pioglitazone, minoxidil, phentolamine, glimepiride/rosiglitazone, glimepiride, tolbutamide
2.484	6.13e-11	2.07e-11	SERPIND1		SERPIND1	serpin family D member 1	Extracellular Space	other	glucuronyl glucosamine glycan sulfate, ardeparin
2.451	0	0	HELZ2		HELZ2	helicase with zinc finger 2	Nucleus	transcription regulator
2.437	3.81e-285	4.84e-287	SMPD1		SMPD1	sphingomyelin phosphodiesterase 1	Cytoplasm	enzyme	acid sphingomyelinase inhibitor
2.371	7.97e-08	3.12e-08	C2		C2	complement C2	Extracellular Space	peptidase
2.298	5.43e-37	7.96e-38	SSTR2		SSTR2	somatostatin receptor 2	Plasma Membrane	G-protein coupled receptor	lutetium Lu 177-DOTA-TATE, everolimus/pasireotide, methylprednisolone/octreotide, CRN00808, dexamethasone/metoclopramide/octreotide, 177Lu-OPS201, octreotide/prochlorperazine, haloperidol/octreotide, XmAb18087, BIM 23A760, pasireotide, octreotide, 177Lu-edotreotide, 68Ga-edotreotide, 68Ga-OPS202, edotreotide, lanreotide, octreotide/prednisone
2.284	2.17e-08	8.25e-09	SHBG		SHBG	sex hormone binding globulin	Extracellular Space	other
2.255	3.46e-259	5.34e-261	GGT1		GGT1	gamma-glutamyltransferase 1	Plasma Membrane	enzyme
2.248	2.67e-128	1.08e-129	THPO		THPO	thrombopoietin	Extracellular Space	cytokine
2.209	2.18e-22	4.78e-23	MT2A		MT2A	metallothionein 2A	Cytoplasm	other
2.189	2.65e-162	7.74e-164	XYLT2		XYLT2	xylosyltransferase 2	Cytoplasm	enzyme
2.174	4.19e-241	7.16e-243	OSGIN1		OSGIN1	oxidative stress induced growth inhibitor 1	Other	growth factor
2.163	0	0	TF		TF	transferrin	Extracellular Space	transporter	NKP-1339, ferric carboxymaltose
2.144	0	0	CSF1		CSF1	colony stimulating factor 1	Extracellular Space	cytokine	lacnotuzumab, PD-360324
2.129	1.38e-116	6.25e-118	APOH		APOH	apolipoprotein H	Extracellular Space	transporter
2.103	3.85e-106	1.96e-107	SP110		SP110	SP110 nuclear body protein	Nucleus	transcription regulator
2.051	2.4e-17	6.24e-18	TP63		TP63	tumor protein p63	Nucleus	transcription regulator
2.04	3.04e-11	1.01e-11	CNR1		CNR1	cannabinoid receptor 1	Plasma Membrane	G-protein coupled receptor	delta-8-tetrahydrocannabinol, BAY 38-7271, SLV 319, delta-9-tetrahydrocannabinol, rimonabant, trans-(±)-nabilone
1.957	0	0	ACAT2		ACAT2	acetyl-CoA acetyltransferase 2	Cytoplasm	enzyme
1.896	1.43e-93	8.4e-95	F12		F12	coagulation factor XII	Extracellular Space	peptidase
1.819	9.58e-07	4.03e-07	HCAR1		HCAR1	hydroxycarboxylic acid receptor 1	Plasma Membrane	G-protein coupled receptor
1.757	1.88e-35	2.85e-36	RND3		RND3	Rho family GTPase 3	Cytoplasm	enzyme
1.736	3.21e-273	4.39e-275	MET		MET	MET proto-oncogene, receptor tyrosine kinase	Plasma Membrane	kinase	EMD 1204831, volitinib, TQ-B3139, bozitinib, onartuzumab, TR1801, LY3164530, ARGX-111, glumetinib, OMO-1, AL2846, MK2461, EMI-137, cabozantinib/erlotinib, crizotinib, tivantinib, ABT-700, JNJ-38877605, AMG 208, EMB-01, amuvatinib, c-MET inhibitor, LY2875358, SAR125844, crizotinib/vemurafenib, cabozantinib/nivolumab, merestinib, foretinib, glesatinib, SAIT301, crizotinib/prednisolone, MK8033, alti…
1.734	1.36e-85	8.68e-87	GPX3		GPX3	glutathione peroxidase 3	Extracellular Space	enzyme
1.71	8.45e-49	9.75e-50	PIK3R3		PIK3R3	phosphoinositide-3-kinase regulatory subunit 3	Cytoplasm	kinase
1.664	1.35e-83	8.82e-85	SLC36A1		SLC36A1	solute carrier family 36 member 1	Plasma Membrane	transporter
1.66	1.69e-50	1.87e-51	C5AR1		C5AR1	complement C5a receptor 1	Plasma Membrane	G-protein coupled receptor	IPH5401
1.63	0	0	TDP2		TDP2	tyrosyl-DNA phosphodiesterase 2	Cytoplasm	transcription regulator
1.617	9.27e-71	7.26e-72	KNG1		KNG1	kininogen 1	Extracellular Space	other
1.611	6.14e-06	2.73e-06	CD274		CD274	CD274 molecule	Plasma Membrane	enzyme	CK-301, atezolizumab/bevacizumab, LY3434172, LY3415244, FAZ053, HLX20, avelumab/axitinib, TG-1501, KN046, FS118, CS1001, TQB2450, avelumab, durvalumab, MSB0011359C, CA-170, atezolizumab, INBRX 105, BCD-135, KN035, ZKAB001, GEN1046, LY3300054, anti PD-L1 antibody, atezolizumab/paclitaxel, CX-072, BMS-936559, 89Zr-avelumab
1.573	3.87e-20	9.11e-21	BCL2L11		BCL2L11	BCL2 like 11	Cytoplasm	other
1.558	2.68e-169	7.31e-171	SFN		SFN	stratifin	Cytoplasm	other
1.552	1.02e-262	1.51e-264	IGFBP3		IGFBP3	insulin like growth factor binding protein 3	Extracellular Space	other
1.551	0.000613	0.00032	SOCS1		SOCS1	suppressor of cytokine signaling 1	Cytoplasm	other
1.543	5.43e-65	4.67e-66	LY6E		LY6E	lymphocyte antigen 6 family member E	Plasma Membrane	other	DLYE5953A
-1.519	2.14e-216	4.35e-218	FOXM1		FOXM1	forkhead box M1	Nucleus	transcription regulator
-1.528	4.65e-52	5.01e-53	CDKN3		CDKN3	cyclin dependent kinase inhibitor 3	Cytoplasm	phosphatase
-1.538	4.03e-72	3.08e-73	ZEB1		ZEB1	zinc finger E-box binding homeobox 1	Nucleus	transcription regulator
-1.542	6.02e-138	2.18e-139	CKAP2		CKAP2	cytoskeleton associated protein 2	Cytoplasm	other
-1.563	2.22e-68	1.8e-69	MTTP		MTTP	microsomal triglyceride transfer protein	Cytoplasm	transporter	hesperetin, lomitapide
-1.567	0	0	NR4A1		NR4A1	nuclear receptor subfamily 4 group A member 1	Nucleus	ligand-dependent nuclear receptor
-1.578	4.52e-184	1.1e-185	CDH2		CDH2	cadherin 2	Plasma Membrane	other	N-ac-CHAVC-NH2
-1.585	7.22e-86	4.6e-87	SDC2		SDC2	syndecan 2	Plasma Membrane	other
-1.617	2.26e-08	8.6e-09	SPP1		SPP1	secreted phosphoprotein 1	Extracellular Space	cytokine
-1.622	0	0	IGFBP1		IGFBP1	insulin like growth factor binding protein 1	Extracellular Space	other
-1.647	8.75e-138	3.18e-139	NFKB1		NFKB1	nuclear factor kappa B subunit 1	Nucleus	transcription regulator	triflusal, bortezomib/dexamethasone/thalidomide, dexamethasone/thalidomide, thalidomide, rituximab/thalidomide, prednisone/thalidomide, bortezomib/thalidomide
-1.682	6.25e-92	3.74e-93	E2F5		E2F5	E2F transcription factor 5	Nucleus	transcription regulator
-1.683	1.99e-117	8.94e-119	UBE2C		UBE2C	ubiquitin conjugating enzyme E2 C	Cytoplasm	enzyme
-1.704	6.04e-72	4.63e-73	NEK2		NEK2	NIMA related kinase 2	Cytoplasm	kinase
-1.712	0	0	AREG		AREG	amphiregulin	Extracellular Space	growth factor
-1.762	0	0	TM4SF1		TM4SF1	transmembrane 4 L six family member 1	Plasma Membrane	other
-1.832	2.38e-21	5.41e-22	GAD1		GAD1	glutamate decarboxylase 1	Cytoplasm	enzyme
-1.895	2.07e-243	3.47e-245	CDC20		CDC20	cell division cycle 20	Nucleus	other
-1.953	0	0	SLC7A5		SLC7A5	solute carrier family 7 member 5	Plasma Membrane	transporter
-1.965	2.37e-105	1.22e-106	ONECUT1		ONECUT1	one cut homeobox 1	Nucleus	transcription regulator
-1.999	3.81e-148	1.26e-149	RRM2		RRM2	ribonucleotide reductase regulatory subunit M2	Nucleus	enzyme	docetaxel/gemcitabine/vincristine, cladribine/cytarabine/filgrastim/idarubicin/plerixafor, cytarabine/filgrastim/fludarabine phosphate/imatinib, fludarabine phosphate/rituximab, cladribine, cytarabine/fludarabine phosphate/oxaliplatin/rituximab, gemcitabine/paclitaxel, cytarabine/fludarabine phosphate, cytarabine/filgrastim/fludarabine phosphate, gallium nitrate, hydroxyurea/6-mercaptopurine, gem…
-2.003	0	0	TPX2		TPX2	TPX2 microtubule nucleation factor	Nucleus	other
-2.077	6.13e-43	7.98e-44	DGKH		DGKH	diacylglycerol kinase eta	Cytoplasm	kinase
-2.129	5.79e-10	2.05e-10	CYP26B1		CYP26B1	cytochrome P450 family 26 subfamily B member 1	Cytoplasm	enzyme
-2.181	0	0	CXCL12		CXCL12	C-X-C motif chemokine ligand 12	Extracellular Space	cytokine	NOX-A12
-2.186	0	0	PROM1		PROM1	prominin 1	Plasma Membrane	other	anti-CD133-PE38-KDEL fusion protein
-2.187	7.52e-21	1.73e-21	CPB2		CPB2	carboxypeptidase B2	Extracellular Space	peptidase
-2.276	0	0	CXCL5		CXCL5	C-X-C motif chemokine ligand 5	Extracellular Space	cytokine
-2.278	2.67e-145	9.07e-147	AFP		AFP	alpha fetoprotein	Extracellular Space	transporter
-2.283	0	0	TOP2A		TOP2A	DNA topoisomerase II alpha	Nucleus	enzyme	bortezomib/doxorubicin, daunorubicin/tretinoin, idarubicin, cladribine/cytarabine/filgrastim/idarubicin/plerixafor, cisplatin/doxorubicin/methotrexate, cytarabine/idarubicin, cytarabine/daunorubicin, cytarabine/doxorubicin, cyclophosphamide/epirubicin, doxorubicin/paclitaxel, fludarabine phosphate/mitoxantrone/rituximab, novobiocin, bevacizumab/etoposide, cytarabine/methotrexate/mitoxantrone, cyc…
-2.313	9.61e-197	2.19e-198	CYP1A1		CYP1A1	cytochrome P450 family 1 subfamily A member 1	Cytoplasm	enzyme
-2.393	7.54e-234	1.35e-235	BIRC5		BIRC5	baculoviral IAP repeat containing 5	Cytoplasm	other	gataparsen, EZN 3042
-2.411	5.96e-243	1e-244	PLK1		PLK1	polo like kinase 1	Nucleus	kinase	lipid encapsulated anti-PLK1 siRNA TKM-080301, onvansertib, GSK461364, TAK-960, MK1496, rigosertib, volasertib, BI 2536
-2.444	0	0	HMGA2		HMGA2	high mobility group AT-hook 2	Nucleus	enzyme
-2.448	2.78e-74	2.06e-75	SLC4A4		SLC4A4	solute carrier family 4 member 4	Plasma Membrane	transporter
-2.464	1.28e-97	7.08e-99	FGF2		FGF2	fibroblast growth factor 2	Extracellular Space	growth factor	sucralfate, pentosan polysulfate, suradista, RC28-E, CP-547632
-2.499	3.34e-111	1.61e-112	CDC25A		CDC25A	cell division cycle 25A	Nucleus	phosphatase
-2.51	0	0	CXCL8		CXCL8	C-X-C motif chemokine ligand 8	Extracellular Space	cytokine	BMS-986253
-2.649	1.05e-290	1.3e-292	FOXO1		FOXO1	forkhead box O1	Nucleus	transcription regulator
-2.871	1.38e-265	2.03e-267	NCAPG		NCAPG	non-SMC condensin I complex subunit G	Nucleus	other
-2.908	1.06e-81	7.09e-83	PCK1		PCK1	phosphoenolpyruvate carboxykinase 1	Cytoplasm	kinase
-3.054	1.53e-218	3.07e-220	TIMP1		TIMP1	TIMP metallopeptidase inhibitor 1	Extracellular Space	cytokine
-3.247	2.33e-155	7.2e-157	AURKB		AURKB	aurora kinase B	Nucleus	kinase	chiauranib, ilorasertib, SNS 314, AT-9283, SKI-G-801, TTP607, CYC 116, tozasertib, AMG 900, danusertib, GSK1070916, barasertib, TAK-901
-3.736	4.43e-125	1.84e-126	G6PC		G6PC	glucose-6-phosphatase catalytic subunit	Cytoplasm	phosphatase
-5.051	4.5e-16	1.22e-16	CXCR4		CXCR4	C-X-C motif chemokine receptor 4	Plasma Membrane	G-protein coupled receptor	USL311, PF-06747143, burixafor, LY-2510924, mavorixafor, cladribine/cytarabine/filgrastim/idarubicin/plerixafor, [68Ga]pentixafor, BL-8040, GMI-1359, ulocuplumab, plerixafor, balixafortide, filgrastim/plerixafor
-6.571	0	0	PCSK9		PCSK9	proprotein convertase subtilisin/kexin type 9	Extracellular Space	peptidase	PCSK9 inhibitor, BMS-844421, evinacumab, evolocumab, alirocumab
